# Supplementary material for: 3β-Acet­oxy-12-oxoolean-28-oic acid benzyl ester
Source: Acta Crystallogr Sect E Struct Rep Online. 2011 Apr 7;67(Pt 5):o1027. doi: 10.1107/S1600536811010968 (PMC3089225; doi:10.1107/S1600536811010968)
Supplement: Supplementary file 1 [file e-67-o1027-sup1.cif]

##############################################################################
#                                                                            #
# This CIF contains the data in a paper accepted for publication in          #
# Acta Crystallographica Section E. It conforms to the requirements of       #
# Notes for Authors for Acta Crystallographica Section E, and has been       #
# peer reviewed under the auspices of the IUCr Commission on Journals.       #
#                                                                            #
# Full details of the Crystallographic Information File format               #
# are given in the paper "The Crystallographic Information File (CIF):       #
# a New Standard Archive File for Crystallography" by S. R. Hall, F. H.      #
# Allen and I. D. Brown [Acta Cryst. (1991), A47, 655-685].                  #
#                                                                            #
# The current version of the core CIF dictionary is obtainable from          #
# ftp://ftp.iucr.org/pub/cif_core.dic.                                       #
#                                                                            #
# Software is freely available for graphical display of the structure(s)     #
# in this CIF. For information consult the CIF software page                 #
# http://www.iucr.org/resources/cif/software.                                #
#                                                                            #
# This file may be used for bona fide research purposes within the           #
# scientific community so long as proper attribution is given to the journal # 
# article from which it was obtained.                                        #
#                                                                            #
##############################################################################
data_global
_audit_creation_method     SHELXL-97
_journal_date_recd_electronic     2011-02-24
_journal_date_accepted     2011-03-24
_journal_name_full     'Acta Crystallographica, Section E'
_journal_year     2011
_journal_volume     67
_journal_issue      5
_journal_page_first     o1027
_journal_page_last     o1027
_journal_paper_category     QO
_journal_coeditor_code     YK2003
_publ_contact_author_name     'Jun-yi Hu'
_publ_contact_author_address
; School of Chemical Engineering,
  University of Science and Technology,
  Liaoning Anshan, 114051,
  People's Republic of China
;
_publ_contact_author_email     hjy741110@yahoo.com.cn
_publ_contact_author_fax     ?
_publ_contact_author_phone     ?
_publ_section_title
;
3\b-Acetoxy-12-oxoolean-28-oic acid benzyl ester
;
_publ_section_title_footnote     .
loop_
    _publ_author_name
    _publ_author_footnote
    _publ_author_address
    'Jun-yi Hu' .
;
  School of Chemical Engineering,
  University of Science and Technology Liaoning,
  Liaoning Anshan, 114051,
  People's Republic of China
;
    'Ying-qian Xu' .
;
  School of Chemical Engineering,
  University of Science and Technology Liaoning,
  Liaoning Anshan, 114051,
  People's Republic of China
;
    'Guo-bo Xu' .
;
  Anshan Industry Research Institute,
  Liaoning Anshan, 114000,
  People's Republic of China
;
    'Kang Wang' .
;
  School of Chemical Engineering,
  University of Science and Technology Liaoning,
  Liaoning Anshan, 114051,
  People's Republic of China
;
    'Peng Lei' .
;
  School of Chemical Engineering,
  University of Science and Technology,
  Liaoning Anshan, 114051,
  People's Republic of China
;
data_I
_chemical_name_systematic
;
3\b-Acetoxy-12-oxoolean-28-oic acid benzyl ester
;
_chemical_name_common     ?
_chemical_formula_moiety     'C39 H56 O5'
_chemical_formula_sum     'C39 H56 O5'
_chemical_formula_structural     ?
_chemical_formula_analytical     ?
_chemical_formula_iupac     'C39 H56 O5'
_chemical_formula_weight     604.84
_chemical_melting_point     ?
_symmetry_cell_setting     orthorhombic
_symmetry_space_group_name_H-M     'P 21 21 21'
_symmetry_space_group_name_Hall     'P 2ac 2ab'
loop_
    _symmetry_equiv_pos_as_xyz
    'x, y, z'
    'x+1/2, -y+1/2, -z'
    '-x, y+1/2, -z+1/2'
    '-x+1/2, -y, z+1/2'
_cell_length_a     6.9775(3)
_cell_length_b     12.4235(5)
_cell_length_c     39.1480(16)
_cell_angle_alpha     90.00
_cell_angle_beta     90.00
_cell_angle_gamma     90.00
_cell_volume     3393.5(2)
_cell_formula_units_Z     4
_cell_measurement_reflns_used     6474
_cell_measurement_theta_min     1.7
_cell_measurement_theta_max     27.9
_cell_measurement_temperature     113(2)
_exptl_crystal_description     block
_exptl_crystal_colour     colourless
_exptl_crystal_size_max     0.16
_exptl_crystal_size_mid     0.14
_exptl_crystal_size_min     0.12
_exptl_crystal_density_diffrn     1.184
_exptl_crystal_density_meas     ?
_exptl_crystal_density_method     'not measured'
_exptl_crystal_F_000     1320
_exptl_absorpt_coefficient_mu     0.076
_exptl_absorpt_correction_type     multi-scan
_exptl_absorpt_process_details     crystalclear
_exptl_absorpt_correction_T_min     0.980
_exptl_absorpt_correction_T_max     0.991
_exptl_special_details
;
;
_diffrn_ambient_temperature     113(2)
_diffrn_radiation_type     'Mo K\a'
_diffrn_radiation_wavelength     0.71073
_diffrn_radiation_source     'rotating anode'
_diffrn_radiation_monochromator     confocal
_diffrn_measurement_device_type     'Rigaku Saturn'
_diffrn_measurement_method     '\w scans'
_diffrn_detector_area_resol_mean     7.31
_diffrn_reflns_number     31130
_diffrn_reflns_av_R_equivalents     0.0609
_diffrn_reflns_av_sigmaI/netI     0.0388
_diffrn_reflns_theta_min     1.72
_diffrn_reflns_theta_max     27.88
_diffrn_reflns_theta_full     27.88
_diffrn_measured_fraction_theta_max     1.000
_diffrn_measured_fraction_theta_full     1.000
_diffrn_reflns_limit_h_min     -8
_diffrn_reflns_limit_h_max     9
_diffrn_reflns_limit_k_min     -16
_diffrn_reflns_limit_k_max     16
_diffrn_reflns_limit_l_min     -48
_diffrn_reflns_limit_l_max     51
_diffrn_standards_number     0
_diffrn_standards_interval_count     0
_diffrn_standards_interval_time     0
_diffrn_standards_decay_%     0
loop_
    _diffrn_standard_refln_index_h
    _diffrn_standard_refln_index_k
    _diffrn_standard_refln_index_l
    ? ? ?
_refine_special_details
;
Refinement of <i>F</i>^2^ against ALL reflections. The weighted <i>R</i>-factor
<i>wR</i> and goodness of fit <i>S</i> are based on <i>F</i>^2^, conventional
<i>R</i>-factors <i>R</i> are based on <i>F</i>, with <i>F</i> set to zero for
negative <i>F</i>^2^. The threshold expression of <i>F</i>^2^ >
\s(<i>F</i>^2^) is used only for calculating <i>R</i>-factors(gt) <i>etc</i>.
and is not relevant to the choice of reflections for refinement.
<i>R</i>-factors based on <i>F</i>^2^ are statistically about twice as large
as those based on <i>F</i>, and <i>R</i>- factors based on ALL data will be
even larger.
;
_reflns_number_total     4606
_reflns_number_gt     4201
_reflns_threshold_expression     'I>2\s(I)'
_refine_ls_structure_factor_coef     Fsqd
_refine_ls_matrix_type     full
_refine_ls_R_factor_all     0.0565
_refine_ls_R_factor_gt     0.0498
_refine_ls_wR_factor_gt     0.1106
_refine_ls_wR_factor_ref     0.1143
_refine_ls_goodness_of_fit_ref     1.094
_refine_ls_restrained_S_all     1.094
_refine_ls_number_reflns     4606
_refine_ls_number_parameters     406
_refine_ls_number_restraints     0
_refine_ls_hydrogen_treatment     constr
_refine_ls_weighting_scheme     calc
_refine_ls_weighting_details
              'w=1/[\s^2^(Fo^2^)+(0.0532P)^2^+0.4893P] where P=(Fo^2^+2Fc^2^)/3'
_atom_sites_solution_hydrogens     geom
_atom_sites_solution_primary     direct
_atom_sites_solution_secondary     difmap
_refine_ls_shift/su_max     0.001
_refine_ls_shift/su_mean     0.000
_refine_diff_density_max     0.244
_refine_diff_density_min     -0.181
_refine_ls_extinction_method     SHELXL
_refine_ls_extinction_coef     0.0053(7)
_refine_ls_extinction_expression
                                  'Fc^*^=kFc[1+0.001xFc^2^\l^3^/sin(2\q)]^-1/4^'
_refine_ls_abs_structure_details     'None, Friedel Pairs merged'
_refine_ls_abs_structure_Flack     ?
loop_
    _atom_type_symbol
    _atom_type_description
    _atom_type_scat_dispersion_real
    _atom_type_scat_dispersion_imag
    _atom_type_scat_source
    C C 0.0033 0.0016
; International Tables
Vol. C, Tables 4.2.6.8 and 6.1.1.4
;
    H H 0.0000 0.0000
; International Tables
Vol. C, Tables 4.2.6.8 and 6.1.1.4
;
    O O 0.0106 0.0060
; International Tables
Vol. C, Tables 4.2.6.8 and 6.1.1.4
;
_computing_data_collection     'CrystalClear (Rigaku/MSC, 2005)'
_computing_cell_refinement     'CrystalClear (Rigaku/MSC, 2005)'
_computing_data_reduction     'CrystalClear (Rigaku/MSC, 2005)'
_computing_structure_solution     'SHELXS97 (Sheldrick, 2008)'
_computing_structure_refinement     'SHELXL97 (Sheldrick, 2008)'
_computing_molecular_graphics     'SHELXTL  (Sheldrick, 2008)'
_computing_publication_material     'SHELXTL (Sheldrick, 2008)'
loop_
    _atom_site_type_symbol
    _atom_site_label
    _atom_site_fract_x
    _atom_site_fract_y
    _atom_site_fract_z
    _atom_site_U_iso_or_equiv
    _atom_site_adp_type
    _atom_site_calc_flag
    _atom_site_refinement_flags
    _atom_site_occupancy
    _atom_site_symmetry_multiplicity
    _atom_site_disorder_assembly
    _atom_site_disorder_group
    O O1 0.9465(2) 0.71768(14) 0.64283(4) 0.0274(4) Uani d . 1 1 . .
    O O2 1.2672(3) 0.74643(14) 0.64732(5) 0.0335(4) Uani d . 1 1 . .
    O O3 0.6349(3) 0.89260(13) 0.85384(4) 0.0277(4) Uani d . 1 1 . .
    O O4 0.3626(3) 0.60770(14) 0.90948(5) 0.0315(4) Uani d . 1 1 . .
    O O5 0.5121(3) 0.45703(13) 0.92650(5) 0.0314(4) Uani d . 1 1 . .
    C C1 0.7536(4) 0.80684(18) 0.72827(6) 0.0250(5) Uani d . 1 1 . .
    H H1A 0.6580 0.8629 0.7340 0.030 Uiso calc R 1 1 . .
    H H1B 0.8770 0.8280 0.7388 0.030 Uiso calc R 1 1 . .
    C C2 0.7781(4) 0.80269(19) 0.68926(6) 0.0267(5) Uani d . 1 1 . .
    H H2A 0.6533 0.7870 0.6783 0.032 Uiso calc R 1 1 . .
    H H2B 0.8236 0.8733 0.6808 0.032 Uiso calc R 1 1 . .
    C C3 0.9216(4) 0.71608(18) 0.67993(5) 0.0242(5) Uani d . 1 1 . .
    H H3 1.0471 0.7333 0.6910 0.029 Uiso calc R 1 1 . .
    C C4 0.8594(4) 0.60222(18) 0.69087(6) 0.0240(5) Uani d . 1 1 . .
    C C5 0.8254(3) 0.60835(17) 0.73047(6) 0.0224(5) Uani d . 1 1 . .
    H H5 0.9535 0.6277 0.7401 0.027 Uiso calc R 1 1 . .
    C C6 0.6882(3) 0.69845(18) 0.74376(6) 0.0217(5) Uani d . 1 1 . .
    C C7 0.7249(3) 0.70419(16) 0.78349(5) 0.0211(5) Uani d . 1 1 . .
    H H7 0.8628 0.7250 0.7856 0.025 Uiso calc R 1 1 . .
    C C8 0.7082(3) 0.59695(17) 0.80415(6) 0.0209(5) Uani d . 1 1 . .
    C C9 0.8147(4) 0.50465(17) 0.78578(6) 0.0257(5) Uani d . 1 1 . .
    H H9A 0.9541 0.5134 0.7895 0.031 Uiso calc R 1 1 . .
    H H9B 0.7757 0.4353 0.7961 0.031 Uiso calc R 1 1 . .
    C C10 0.7762(4) 0.50003(17) 0.74724(6) 0.0260(5) Uani d . 1 1 . .
    H H10A 0.6396 0.4829 0.7432 0.031 Uiso calc R 1 1 . .
    H H10B 0.8547 0.4423 0.7368 0.031 Uiso calc R 1 1 . .
    C C11 0.6151(4) 0.79569(18) 0.80144(6) 0.0250(5) Uani d . 1 1 . .
    H H11A 0.6530 0.8647 0.7908 0.030 Uiso calc R 1 1 . .
    H H11B 0.4765 0.7855 0.7971 0.030 Uiso calc R 1 1 . .
    C C12 0.6455(3) 0.80507(17) 0.83995(6) 0.0216(5) Uani d . 1 1 . .
    C C13 0.6707(3) 0.70130(17) 0.85983(5) 0.0202(5) Uani d . 1 1 . .
    H H13 0.5409 0.6672 0.8594 0.024 Uiso calc R 1 1 . .
    C C14 0.8015(3) 0.61930(17) 0.84082(6) 0.0209(5) Uani d . 1 1 . .
    C C15 0.8127(4) 0.51426(17) 0.86228(6) 0.0236(5) Uani d . 1 1 . .
    H H15A 0.6891 0.4756 0.8603 0.028 Uiso calc R 1 1 . .
    H H15B 0.9136 0.4674 0.8526 0.028 Uiso calc R 1 1 . .
    C C16 0.8564(4) 0.53346(18) 0.90039(6) 0.0246(5) Uani d . 1 1 . .
    H H16A 0.8545 0.4636 0.9126 0.030 Uiso calc R 1 1 . .
    H H16B 0.9867 0.5641 0.9026 0.030 Uiso calc R 1 1 . .
    C C17 0.7116(3) 0.61004(18) 0.91721(6) 0.0222(5) Uani d . 1 1 . .
    C C18 0.7123(3) 0.71981(17) 0.89836(5) 0.0204(5) Uani d . 1 1 . .
    H H18 0.6031 0.7628 0.9077 0.025 Uiso calc R 1 1 . .
    C C19 0.8967(4) 0.78302(18) 0.90615(6) 0.0239(5) Uani d . 1 1 . .
    H H19A 0.8898 0.8535 0.8944 0.029 Uiso calc R 1 1 . .
    H H19B 1.0070 0.7432 0.8965 0.029 Uiso calc R 1 1 . .
    C C20 0.9346(4) 0.8027(2) 0.94448(6) 0.0275(5) Uani d . 1 1 . .
    C C21 0.9352(4) 0.6923(2) 0.96255(6) 0.0286(5) Uani d . 1 1 . .
    H H21A 1.0479 0.6506 0.9547 0.034 Uiso calc R 1 1 . .
    H H21B 0.9485 0.7037 0.9875 0.034 Uiso calc R 1 1 . .
    C C22 0.7538(4) 0.62654(18) 0.95579(6) 0.0262(5) Uani d . 1 1 . .
    H H22A 0.6433 0.6635 0.9665 0.031 Uiso calc R 1 1 . .
    H H22B 0.7672 0.5552 0.9668 0.031 Uiso calc R 1 1 . .
    C C23 1.0282(4) 0.52563(19) 0.68376(6) 0.0310(6) Uani d . 1 1 . .
    H H23A 1.0650 0.5309 0.6597 0.046 Uiso calc R 1 1 . .
    H H23B 0.9897 0.4515 0.6889 0.046 Uiso calc R 1 1 . .
    H H23C 1.1374 0.5457 0.6982 0.046 Uiso calc R 1 1 . .
    C C24 0.6862(4) 0.5619(2) 0.67035(6) 0.0311(6) Uani d . 1 1 . .
    H H24A 0.5830 0.6153 0.6715 0.047 Uiso calc R 1 1 . .
    H H24B 0.6413 0.4936 0.6800 0.047 Uiso calc R 1 1 . .
    H H24C 0.7237 0.5511 0.6465 0.047 Uiso calc R 1 1 . .
    C C25 0.4751(4) 0.6817(2) 0.73452(6) 0.0286(5) Uani d . 1 1 . .
    H H25A 0.4432 0.6051 0.7363 0.043 Uiso calc R 1 1 . .
    H H25B 0.4522 0.7065 0.7111 0.043 Uiso calc R 1 1 . .
    H H25C 0.3946 0.7229 0.7503 0.043 Uiso calc R 1 1 . .
    C C26 0.4960(4) 0.56045(19) 0.80771(6) 0.0276(5) Uani d . 1 1 . .
    H H26A 0.4524 0.5294 0.7860 0.041 Uiso calc R 1 1 . .
    H H26B 0.4160 0.6226 0.8135 0.041 Uiso calc R 1 1 . .
    H H26C 0.4860 0.5062 0.8258 0.041 Uiso calc R 1 1 . .
    C C27 1.0085(3) 0.66348(18) 0.83667(6) 0.0232(5) Uani d . 1 1 . .
    H H27A 1.0857 0.6423 0.8565 0.035 Uiso calc R 1 1 . .
    H H27B 1.0046 0.7422 0.8351 0.035 Uiso calc R 1 1 . .
    H H27C 1.0658 0.6338 0.8158 0.035 Uiso calc R 1 1 . .
    C C28 0.5095(4) 0.56109(18) 0.91635(6) 0.0252(5) Uani d . 1 1 . .
    C C29 1.1334(4) 0.8542(2) 0.94813(7) 0.0374(7) Uani d . 1 1 . .
    H H29A 1.1345 0.9240 0.9365 0.056 Uiso calc R 1 1 . .
    H H29B 1.2300 0.8070 0.9378 0.056 Uiso calc R 1 1 . .
    H H29C 1.1626 0.8646 0.9724 0.056 Uiso calc R 1 1 . .
    C C30 0.7847(4) 0.8789(2) 0.96021(6) 0.0360(6) Uani d . 1 1 . .
    H H30A 0.8141 0.8902 0.9844 0.054 Uiso calc R 1 1 . .
    H H30B 0.6569 0.8469 0.9580 0.054 Uiso calc R 1 1 . .
    H H30C 0.7877 0.9481 0.9482 0.054 Uiso calc R 1 1 . .
    C C31 0.3242(4) 0.4050(2) 0.92880(8) 0.0384(7) Uani d . 1 1 . .
    H H31A 0.2654 0.3995 0.9059 0.046 Uiso calc R 1 1 . .
    H H31B 0.2378 0.4475 0.9437 0.046 Uiso calc R 1 1 . .
    C C32 0.3546(4) 0.29481(19) 0.94361(7) 0.0304(6) Uani d . 1 1 . .
    C C33 0.3912(4) 0.2077(2) 0.92240(7) 0.0326(6) Uani d . 1 1 . .
    H H33 0.3971 0.2183 0.8984 0.039 Uiso calc R 1 1 . .
    C C34 0.4195(4) 0.1051(2) 0.93572(7) 0.0350(6) Uani d . 1 1 . .
    H H34 0.4449 0.0461 0.9210 0.042 Uiso calc R 1 1 . .
    C C35 0.4104(4) 0.0901(2) 0.97059(7) 0.0383(7) Uani d . 1 1 . .
    H H35 0.4310 0.0204 0.9799 0.046 Uiso calc R 1 1 . .
    C C36 0.3715(5) 0.1755(2) 0.99212(7) 0.0436(7) Uani d . 1 1 . .
    H H36 0.3623 0.1642 1.0161 0.052 Uiso calc R 1 1 . .
    C C37 0.3456(4) 0.2783(2) 0.97862(7) 0.0394(7) Uani d . 1 1 . .
    H H37 0.3218 0.3373 0.9935 0.047 Uiso calc R 1 1 . .
    C C38 1.1264(4) 0.72903(19) 0.63014(6) 0.0276(5) Uani d . 1 1 . .
    C C39 1.1258(4) 0.7154(2) 0.59200(6) 0.0372(6) Uani d . 1 1 . .
    H H39A 1.2318 0.7566 0.5821 0.056 Uiso calc R 1 1 . .
    H H39B 1.0040 0.7416 0.5827 0.056 Uiso calc R 1 1 . .
    H H39C 1.1412 0.6390 0.5864 0.056 Uiso calc R 1 1 . .
loop_
    _atom_site_aniso_label
    _atom_site_aniso_U_11
    _atom_site_aniso_U_22
    _atom_site_aniso_U_33
    _atom_site_aniso_U_12
    _atom_site_aniso_U_13
    _atom_site_aniso_U_23
    O1 0.0211(9) 0.0358(9) 0.0254(8) -0.0005(7) 0.0013(7) -0.0001(7)
    O2 0.0235(10) 0.0373(10) 0.0396(10) -0.0029(8) 0.0000(8) 0.0018(8)
    O3 0.0323(10) 0.0215(7) 0.0294(8) 0.0048(8) -0.0013(8) 0.0008(7)
    O4 0.0194(9) 0.0304(9) 0.0448(10) 0.0015(8) 0.0003(8) 0.0097(8)
    O5 0.0194(10) 0.0228(8) 0.0519(11) -0.0029(7) -0.0005(8) 0.0109(8)
    C1 0.0280(13) 0.0216(11) 0.0253(11) 0.0038(10) -0.0015(10) 0.0005(9)
    C2 0.0298(14) 0.0257(11) 0.0246(11) 0.0007(11) -0.0001(10) 0.0022(9)
    C3 0.0230(13) 0.0275(11) 0.0222(11) -0.0019(10) -0.0010(9) -0.0012(9)
    C4 0.0228(12) 0.0238(10) 0.0254(11) -0.0008(10) -0.0001(10) -0.0032(9)
    C5 0.0221(13) 0.0194(10) 0.0259(11) 0.0016(10) -0.0034(10) -0.0003(9)
    C6 0.0213(12) 0.0193(10) 0.0246(11) 0.0010(9) -0.0013(9) 0.0008(9)
    C7 0.0212(12) 0.0160(9) 0.0260(11) 0.0025(9) -0.0020(9) 0.0008(8)
    C8 0.0189(12) 0.0174(9) 0.0265(11) -0.0015(9) -0.0012(9) 0.0017(8)
    C9 0.0333(14) 0.0162(10) 0.0278(12) 0.0015(10) -0.0020(11) -0.0004(9)
    C10 0.0293(14) 0.0193(10) 0.0294(12) -0.0002(10) -0.0007(11) -0.0031(9)
    C11 0.0245(13) 0.0238(11) 0.0267(11) 0.0047(10) -0.0031(10) 0.0042(9)
    C12 0.0173(12) 0.0202(10) 0.0273(11) 0.0023(9) 0.0002(9) 0.0036(9)
    C13 0.0183(12) 0.0187(9) 0.0237(10) 0.0007(9) -0.0012(9) 0.0019(8)
    C14 0.0186(12) 0.0182(10) 0.0259(11) -0.0001(9) -0.0015(9) 0.0017(8)
    C15 0.0228(13) 0.0197(10) 0.0283(12) 0.0028(9) 0.0005(10) 0.0030(9)
    C16 0.0219(13) 0.0234(11) 0.0285(12) 0.0022(10) -0.0002(10) 0.0056(9)
    C17 0.0182(12) 0.0210(10) 0.0276(11) -0.0015(9) -0.0017(9) 0.0033(9)
    C18 0.0194(12) 0.0182(10) 0.0237(10) 0.0016(9) 0.0004(9) 0.0021(8)
    C19 0.0244(13) 0.0226(11) 0.0248(11) -0.0009(10) -0.0001(10) 0.0024(9)
    C20 0.0267(14) 0.0311(12) 0.0246(11) -0.0018(11) -0.0016(10) 0.0011(10)
    C21 0.0277(14) 0.0337(13) 0.0245(11) -0.0022(11) -0.0042(10) 0.0027(10)
    C22 0.0279(14) 0.0265(11) 0.0241(11) -0.0008(10) -0.0005(10) 0.0061(9)
    C23 0.0331(15) 0.0277(12) 0.0321(13) 0.0029(11) 0.0023(11) -0.0036(10)
    C24 0.0301(15) 0.0324(12) 0.0308(13) -0.0079(11) -0.0045(11) -0.0049(10)
    C25 0.0240(13) 0.0334(12) 0.0283(12) 0.0022(11) -0.0040(10) 0.0003(10)
    C26 0.0216(13) 0.0292(12) 0.0320(12) -0.0039(11) -0.0038(11) 0.0020(10)
    C27 0.0180(12) 0.0249(10) 0.0267(11) 0.0007(10) 0.0002(10) 0.0017(9)
    C28 0.0242(14) 0.0247(11) 0.0269(12) -0.0003(10) 0.0002(10) 0.0026(9)
    C29 0.0408(17) 0.0415(14) 0.0300(13) -0.0147(13) -0.0062(13) 0.0002(11)
    C30 0.0464(18) 0.0291(12) 0.0324(13) -0.0015(13) 0.0032(13) -0.0028(10)
    C31 0.0182(14) 0.0337(13) 0.0634(18) -0.0061(12) -0.0007(13) 0.0156(13)
    C32 0.0164(13) 0.0277(12) 0.0471(14) -0.0044(11) -0.0001(11) 0.0088(11)
    C33 0.0228(14) 0.0357(13) 0.0394(14) -0.0028(11) 0.0000(11) 0.0079(12)
    C34 0.0292(15) 0.0295(12) 0.0462(15) -0.0054(12) -0.0002(12) -0.0010(11)
    C35 0.0344(17) 0.0305(13) 0.0500(17) -0.0054(12) -0.0004(13) 0.0100(12)
    C36 0.052(2) 0.0412(15) 0.0375(14) -0.0041(15) 0.0039(14) 0.0095(12)
    C37 0.0404(18) 0.0333(13) 0.0447(15) -0.0041(13) 0.0060(13) 0.0006(12)
    C38 0.0220(13) 0.0239(11) 0.0370(13) 0.0023(10) 0.0025(11) 0.0024(10)
    C39 0.0291(15) 0.0497(16) 0.0329(13) 0.0043(13) 0.0057(12) 0.0002(12)
_geom_special_details
;
All e.s.d.'s (except the e.s.d. in the dihedral angle between two l.s. planes)
are estimated using the full covariance matrix. The cell e.s.d.'s are taken
into account individually in the estimation of e.s.d.'s in distances, angles
and torsion angles; correlations between e.s.d.'s in cell parameters are only
used when they are defined by crystal symmetry. An approximate (isotropic)
treatment of cell e.s.d.'s is used for estimating e.s.d.'s involving l.s.
planes.
;
loop_
    _geom_bond_atom_site_label_1
    _geom_bond_atom_site_label_2
    _geom_bond_site_symmetry_2
    _geom_bond_distance
    _geom_bond_publ_flag
    O1 C38 . 1.357(3) ?
    O1 C3 . 1.463(3) ?
    O2 C38 . 1.210(3) ?
    O3 C12 . 1.218(3) ?
    O4 C28 . 1.208(3) ?
    O5 C28 . 1.353(3) ?
    O5 C31 . 1.465(3) ?
    C1 C2 . 1.537(3) ?
    C1 C6 . 1.546(3) ?
    C1 H1A . 0.9900 ?
    C1 H1B . 0.9900 ?
    C2 C3 . 1.514(3) ?
    C2 H2A . 0.9900 ?
    C2 H2B . 0.9900 ?
    C3 C4 . 1.540(3) ?
    C3 H3 . 1.0000 ?
    C4 C24 . 1.536(3) ?
    C4 C23 . 1.540(3) ?
    C4 C5 . 1.570(3) ?
    C5 C10 . 1.536(3) ?
    C5 C6 . 1.562(3) ?
    C5 H5 . 1.0000 ?
    C6 C25 . 1.545(3) ?
    C6 C7 . 1.578(3) ?
    C7 C11 . 1.540(3) ?
    C7 C8 . 1.563(3) ?
    C7 H7 . 1.0000 ?
    C8 C9 . 1.544(3) ?
    C8 C26 . 1.554(3) ?
    C8 C14 . 1.601(3) ?
    C9 C10 . 1.533(3) ?
    C9 H9A . 0.9900 ?
    C9 H9B . 0.9900 ?
    C10 H10A . 0.9900 ?
    C10 H10B . 0.9900 ?
    C11 C12 . 1.527(3) ?
    C11 H11A . 0.9900 ?
    C11 H11B . 0.9900 ?
    C12 C13 . 1.516(3) ?
    C13 C18 . 1.553(3) ?
    C13 C14 . 1.557(3) ?
    C13 H13 . 1.0000 ?
    C14 C27 . 1.554(3) ?
    C14 C15 . 1.554(3) ?
    C15 C16 . 1.542(3) ?
    C15 H15A . 0.9900 ?
    C15 H15B . 0.9900 ?
    C16 C17 . 1.536(3) ?
    C16 H16A . 0.9900 ?
    C16 H16B . 0.9900 ?
    C17 C28 . 1.535(3) ?
    C17 C18 . 1.551(3) ?
    C17 C22 . 1.552(3) ?
    C18 C19 . 1.538(3) ?
    C18 H18 . 1.0000 ?
    C19 C20 . 1.543(3) ?
    C19 H19A . 0.9900 ?
    C19 H19B . 0.9900 ?
    C20 C29 . 1.535(4) ?
    C20 C30 . 1.539(4) ?
    C20 C21 . 1.543(3) ?
    C21 C22 . 1.529(3) ?
    C21 H21A . 0.9900 ?
    C21 H21B . 0.9900 ?
    C22 H22A . 0.9900 ?
    C22 H22B . 0.9900 ?
    C23 H23A . 0.9800 ?
    C23 H23B . 0.9800 ?
    C23 H23C . 0.9800 ?
    C24 H24A . 0.9800 ?
    C24 H24B . 0.9800 ?
    C24 H24C . 0.9800 ?
    C25 H25A . 0.9800 ?
    C25 H25B . 0.9800 ?
    C25 H25C . 0.9800 ?
    C26 H26A . 0.9800 ?
    C26 H26B . 0.9800 ?
    C26 H26C . 0.9800 ?
    C27 H27A . 0.9800 ?
    C27 H27B . 0.9800 ?
    C27 H27C . 0.9800 ?
    C29 H29A . 0.9800 ?
    C29 H29B . 0.9800 ?
    C29 H29C . 0.9800 ?
    C30 H30A . 0.9800 ?
    C30 H30B . 0.9800 ?
    C30 H30C . 0.9800 ?
    C31 C32 . 1.502(3) ?
    C31 H31A . 0.9900 ?
    C31 H31B . 0.9900 ?
    C32 C37 . 1.387(4) ?
    C32 C33 . 1.388(4) ?
    C33 C34 . 1.391(4) ?
    C33 H33 . 0.9500 ?
    C34 C35 . 1.379(4) ?
    C34 H34 . 0.9500 ?
    C35 C36 . 1.382(4) ?
    C35 H35 . 0.9500 ?
    C36 C37 . 1.394(4) ?
    C36 H36 . 0.9500 ?
    C37 H37 . 0.9500 ?
    C38 C39 . 1.503(3) ?
    C39 H39A . 0.9800 ?
    C39 H39B . 0.9800 ?
    C39 H39C . 0.9800 ?
loop_
    _geom_angle_atom_site_label_1
    _geom_angle_atom_site_label_2
    _geom_angle_atom_site_label_3
    _geom_angle_site_symmetry_1
    _geom_angle_site_symmetry_3
    _geom_angle
    _geom_angle_publ_flag
    C38 O1 C3 . . 118.35(19) ?
    C28 O5 C31 . . 115.34(19) ?
    C2 C1 C6 . . 113.16(18) ?
    C2 C1 H1A . . 108.9 ?
    C6 C1 H1A . . 108.9 ?
    C2 C1 H1B . . 108.9 ?
    C6 C1 H1B . . 108.9 ?
    H1A C1 H1B . . 107.8 ?
    C3 C2 C1 . . 109.71(19) ?
    C3 C2 H2A . . 109.7 ?
    C1 C2 H2A . . 109.7 ?
    C3 C2 H2B . . 109.7 ?
    C1 C2 H2B . . 109.7 ?
    H2A C2 H2B . . 108.2 ?
    O1 C3 C2 . . 107.98(18) ?
    O1 C3 C4 . . 108.78(18) ?
    C2 C3 C4 . . 113.5(2) ?
    O1 C3 H3 . . 108.8 ?
    C2 C3 H3 . . 108.8 ?
    C4 C3 H3 . . 108.8 ?
    C24 C4 C23 . . 107.83(19) ?
    C24 C4 C3 . . 112.1(2) ?
    C23 C4 C3 . . 107.6(2) ?
    C24 C4 C5 . . 114.4(2) ?
    C23 C4 C5 . . 108.91(19) ?
    C3 C4 C5 . . 105.82(17) ?
    C10 C5 C6 . . 110.40(19) ?
    C10 C5 C4 . . 114.42(18) ?
    C6 C5 C4 . . 117.15(18) ?
    C10 C5 H5 . . 104.4 ?
    C6 C5 H5 . . 104.4 ?
    C4 C5 H5 . . 104.4 ?
    C25 C6 C1 . . 108.03(19) ?
    C25 C6 C5 . . 114.53(19) ?
    C1 C6 C5 . . 108.23(19) ?
    C25 C6 C7 . . 113.15(19) ?
    C1 C6 C7 . . 107.43(17) ?
    C5 C6 C7 . . 105.16(17) ?
    C11 C7 C8 . . 110.84(18) ?
    C11 C7 C6 . . 113.74(18) ?
    C8 C7 C6 . . 117.36(17) ?
    C11 C7 H7 . . 104.5 ?
    C8 C7 H7 . . 104.5 ?
    C6 C7 H7 . . 104.5 ?
    C9 C8 C26 . . 106.47(19) ?
    C9 C8 C7 . . 110.85(18) ?
    C26 C8 C7 . . 111.48(19) ?
    C9 C8 C14 . . 110.53(18) ?
    C26 C8 C14 . . 110.96(19) ?
    C7 C8 C14 . . 106.62(17) ?
    C10 C9 C8 . . 113.69(19) ?
    C10 C9 H9A . . 108.8 ?
    C8 C9 H9A . . 108.8 ?
    C10 C9 H9B . . 108.8 ?
    C8 C9 H9B . . 108.8 ?
    H9A C9 H9B . . 107.7 ?
    C9 C10 C5 . . 110.40(18) ?
    C9 C10 H10A . . 109.6 ?
    C5 C10 H10A . . 109.6 ?
    C9 C10 H10B . . 109.6 ?
    C5 C10 H10B . . 109.6 ?
    H10A C10 H10B . . 108.1 ?
    C12 C11 C7 . . 115.97(18) ?
    C12 C11 H11A . . 108.3 ?
    C7 C11 H11A . . 108.3 ?
    C12 C11 H11B . . 108.3 ?
    C7 C11 H11B . . 108.3 ?
    H11A C11 H11B . . 107.4 ?
    O3 C12 C13 . . 122.5(2) ?
    O3 C12 C11 . . 120.04(19) ?
    C13 C12 C11 . . 117.27(19) ?
    C12 C13 C18 . . 113.23(17) ?
    C12 C13 C14 . . 112.28(18) ?
    C18 C13 C14 . . 116.85(18) ?
    C12 C13 H13 . . 104.3 ?
    C18 C13 H13 . . 104.3 ?
    C14 C13 H13 . . 104.3 ?
    C27 C14 C15 . . 107.85(18) ?
    C27 C14 C13 . . 111.32(18) ?
    C15 C14 C13 . . 108.69(18) ?
    C27 C14 C8 . . 110.22(18) ?
    C15 C14 C8 . . 111.08(17) ?
    C13 C14 C8 . . 107.69(18) ?
    C16 C15 C14 . . 113.79(18) ?
    C16 C15 H15A . . 108.8 ?
    C14 C15 H15A . . 108.8 ?
    C16 C15 H15B . . 108.8 ?
    C14 C15 H15B . . 108.8 ?
    H15A C15 H15B . . 107.7 ?
    C17 C16 C15 . . 112.36(19) ?
    C17 C16 H16A . . 109.1 ?
    C15 C16 H16A . . 109.1 ?
    C17 C16 H16B . . 109.1 ?
    C15 C16 H16B . . 109.1 ?
    H16A C16 H16B . . 107.9 ?
    C28 C17 C16 . . 110.44(19) ?
    C28 C17 C18 . . 109.94(18) ?
    C16 C17 C18 . . 109.78(18) ?
    C28 C17 C22 . . 104.36(19) ?
    C16 C17 C22 . . 111.95(19) ?
    C18 C17 C22 . . 110.26(18) ?
    C19 C18 C17 . . 110.94(18) ?
    C19 C18 C13 . . 115.12(18) ?
    C17 C18 C13 . . 109.36(17) ?
    C19 C18 H18 . . 107.0 ?
    C17 C18 H18 . . 107.0 ?
    C13 C18 H18 . . 107.0 ?
    C18 C19 C20 . . 114.63(19) ?
    C18 C19 H19A . . 108.6 ?
    C20 C19 H19A . . 108.6 ?
    C18 C19 H19B . . 108.6 ?
    C20 C19 H19B . . 108.6 ?
    H19A C19 H19B . . 107.6 ?
    C29 C20 C30 . . 108.7(2) ?
    C29 C20 C19 . . 108.1(2) ?
    C30 C20 C19 . . 111.7(2) ?
    C29 C20 C21 . . 109.0(2) ?
    C30 C20 C21 . . 111.4(2) ?
    C19 C20 C21 . . 107.8(2) ?
    C22 C21 C20 . . 113.1(2) ?
    C22 C21 H21A . . 109.0 ?
    C20 C21 H21A . . 109.0 ?
    C22 C21 H21B . . 109.0 ?
    C20 C21 H21B . . 109.0 ?
    H21A C21 H21B . . 107.8 ?
    C21 C22 C17 . . 113.34(19) ?
    C21 C22 H22A . . 108.9 ?
    C17 C22 H22A . . 108.9 ?
    C21 C22 H22B . . 108.9 ?
    C17 C22 H22B . . 108.9 ?
    H22A C22 H22B . . 107.7 ?
    C4 C23 H23A . . 109.5 ?
    C4 C23 H23B . . 109.5 ?
    H23A C23 H23B . . 109.5 ?
    C4 C23 H23C . . 109.5 ?
    H23A C23 H23C . . 109.5 ?
    H23B C23 H23C . . 109.5 ?
    C4 C24 H24A . . 109.5 ?
    C4 C24 H24B . . 109.5 ?
    H24A C24 H24B . . 109.5 ?
    C4 C24 H24C . . 109.5 ?
    H24A C24 H24C . . 109.5 ?
    H24B C24 H24C . . 109.5 ?
    C6 C25 H25A . . 109.5 ?
    C6 C25 H25B . . 109.5 ?
    H25A C25 H25B . . 109.5 ?
    C6 C25 H25C . . 109.5 ?
    H25A C25 H25C . . 109.5 ?
    H25B C25 H25C . . 109.5 ?
    C8 C26 H26A . . 109.5 ?
    C8 C26 H26B . . 109.5 ?
    H26A C26 H26B . . 109.5 ?
    C8 C26 H26C . . 109.5 ?
    H26A C26 H26C . . 109.5 ?
    H26B C26 H26C . . 109.5 ?
    C14 C27 H27A . . 109.5 ?
    C14 C27 H27B . . 109.5 ?
    H27A C27 H27B . . 109.5 ?
    C14 C27 H27C . . 109.5 ?
    H27A C27 H27C . . 109.5 ?
    H27B C27 H27C . . 109.5 ?
    O4 C28 O5 . . 122.3(2) ?
    O4 C28 C17 . . 126.5(2) ?
    O5 C28 C17 . . 111.1(2) ?
    C20 C29 H29A . . 109.5 ?
    C20 C29 H29B . . 109.5 ?
    H29A C29 H29B . . 109.5 ?
    C20 C29 H29C . . 109.5 ?
    H29A C29 H29C . . 109.5 ?
    H29B C29 H29C . . 109.5 ?
    C20 C30 H30A . . 109.5 ?
    C20 C30 H30B . . 109.5 ?
    H30A C30 H30B . . 109.5 ?
    C20 C30 H30C . . 109.5 ?
    H30A C30 H30C . . 109.5 ?
    H30B C30 H30C . . 109.5 ?
    O5 C31 C32 . . 107.4(2) ?
    O5 C31 H31A . . 110.2 ?
    C32 C31 H31A . . 110.2 ?
    O5 C31 H31B . . 110.2 ?
    C32 C31 H31B . . 110.2 ?
    H31A C31 H31B . . 108.5 ?
    C37 C32 C33 . . 119.0(2) ?
    C37 C32 C31 . . 120.7(3) ?
    C33 C32 C31 . . 120.4(2) ?
    C32 C33 C34 . . 121.1(2) ?
    C32 C33 H33 . . 119.5 ?
    C34 C33 H33 . . 119.5 ?
    C35 C34 C33 . . 119.2(3) ?
    C35 C34 H34 . . 120.4 ?
    C33 C34 H34 . . 120.4 ?
    C34 C35 C36 . . 120.6(3) ?
    C34 C35 H35 . . 119.7 ?
    C36 C35 H35 . . 119.7 ?
    C35 C36 C37 . . 119.8(3) ?
    C35 C36 H36 . . 120.1 ?
    C37 C36 H36 . . 120.1 ?
    C32 C37 C36 . . 120.3(3) ?
    C32 C37 H37 . . 119.8 ?
    C36 C37 H37 . . 119.8 ?
    O2 C38 O1 . . 124.5(2) ?
    O2 C38 C39 . . 125.1(2) ?
    O1 C38 C39 . . 110.4(2) ?
    C38 C39 H39A . . 109.5 ?
    C38 C39 H39B . . 109.5 ?
    H39A C39 H39B . . 109.5 ?
    C38 C39 H39C . . 109.5 ?
    H39A C39 H39C . . 109.5 ?
    H39B C39 H39C . . 109.5 ?
loop_
    _geom_torsion_atom_site_label_1
    _geom_torsion_atom_site_label_2
    _geom_torsion_atom_site_label_3
    _geom_torsion_atom_site_label_4
    _geom_torsion_site_symmetry_1
    _geom_torsion_site_symmetry_2
    _geom_torsion_site_symmetry_3
    _geom_torsion_site_symmetry_4
    _geom_torsion
    _geom_torsion_publ_flag
    C6 C1 C2 C3 . . . . -57.7(3) ?
    C38 O1 C3 C2 . . . . 124.9(2) ?
    C38 O1 C3 C4 . . . . -111.5(2) ?
    C1 C2 C3 O1 . . . . -177.77(19) ?
    C1 C2 C3 C4 . . . . 61.5(3) ?
    O1 C3 C4 C24 . . . . -51.8(3) ?
    C2 C3 C4 C24 . . . . 68.4(3) ?
    O1 C3 C4 C23 . . . . 66.5(2) ?
    C2 C3 C4 C23 . . . . -173.21(19) ?
    O1 C3 C4 C5 . . . . -177.16(18) ?
    C2 C3 C4 C5 . . . . -56.9(2) ?
    C24 C4 C5 C10 . . . . 60.5(3) ?
    C23 C4 C5 C10 . . . . -60.3(3) ?
    C3 C4 C5 C10 . . . . -175.7(2) ?
    C24 C4 C5 C6 . . . . -71.1(3) ?
    C23 C4 C5 C6 . . . . 168.2(2) ?
    C3 C4 C5 C6 . . . . 52.8(3) ?
    C2 C1 C6 C25 . . . . -73.3(2) ?
    C2 C1 C6 C5 . . . . 51.3(3) ?
    C2 C1 C6 C7 . . . . 164.3(2) ?
    C10 C5 C6 C25 . . . . -63.7(2) ?
    C4 C5 C6 C25 . . . . 69.6(3) ?
    C10 C5 C6 C1 . . . . 175.72(18) ?
    C4 C5 C6 C1 . . . . -50.9(3) ?
    C10 C5 C6 C7 . . . . 61.1(2) ?
    C4 C5 C6 C7 . . . . -165.52(19) ?
    C25 C6 C7 C11 . . . . -59.2(3) ?
    C1 C6 C7 C11 . . . . 59.9(3) ?
    C5 C6 C7 C11 . . . . 175.05(19) ?
    C25 C6 C7 C8 . . . . 72.5(3) ?
    C1 C6 C7 C8 . . . . -168.4(2) ?
    C5 C6 C7 C8 . . . . -53.3(3) ?
    C11 C7 C8 C9 . . . . 178.83(19) ?
    C6 C7 C8 C9 . . . . 45.8(3) ?
    C11 C7 C8 C26 . . . . 60.4(2) ?
    C6 C7 C8 C26 . . . . -72.6(3) ?
    C11 C7 C8 C14 . . . . -60.8(2) ?
    C6 C7 C8 C14 . . . . 166.19(19) ?
    C26 C8 C9 C10 . . . . 76.6(2) ?
    C7 C8 C9 C10 . . . . -44.8(3) ?
    C14 C8 C9 C10 . . . . -162.80(19) ?
    C8 C9 C10 C5 . . . . 55.7(3) ?
    C6 C5 C10 C9 . . . . -65.2(3) ?
    C4 C5 C10 C9 . . . . 160.1(2) ?
    C8 C7 C11 C12 . . . . 45.3(3) ?
    C6 C7 C11 C12 . . . . -179.96(19) ?
    C7 C11 C12 O3 . . . . 149.9(2) ?
    C7 C11 C12 C13 . . . . -35.4(3) ?
    O3 C12 C13 C18 . . . . -8.7(3) ?
    C11 C12 C13 C18 . . . . 176.7(2) ?
    O3 C12 C13 C14 . . . . -143.7(2) ?
    C11 C12 C13 C14 . . . . 41.7(3) ?
    C12 C13 C14 C27 . . . . 63.6(2) ?
    C18 C13 C14 C27 . . . . -69.7(2) ?
    C12 C13 C14 C15 . . . . -177.79(19) ?
    C18 C13 C14 C15 . . . . 49.0(3) ?
    C12 C13 C14 C8 . . . . -57.4(2) ?
    C18 C13 C14 C8 . . . . 169.39(18) ?
    C9 C8 C14 C27 . . . . 66.2(2) ?
    C26 C8 C14 C27 . . . . -175.96(17) ?
    C7 C8 C14 C27 . . . . -54.4(2) ?
    C9 C8 C14 C15 . . . . -53.3(2) ?
    C26 C8 C14 C15 . . . . 64.6(2) ?
    C7 C8 C14 C15 . . . . -173.87(19) ?
    C9 C8 C14 C13 . . . . -172.22(18) ?
    C26 C8 C14 C13 . . . . -54.3(2) ?
    C7 C8 C14 C13 . . . . 67.2(2) ?
    C27 C14 C15 C16 . . . . 72.6(2) ?
    C13 C14 C15 C16 . . . . -48.2(3) ?
    C8 C14 C15 C16 . . . . -166.6(2) ?
    C14 C15 C16 C17 . . . . 55.9(3) ?
    C15 C16 C17 C28 . . . . 62.7(2) ?
    C15 C16 C17 C18 . . . . -58.7(3) ?
    C15 C16 C17 C22 . . . . 178.55(19) ?
    C28 C17 C18 C19 . . . . 166.22(19) ?
    C16 C17 C18 C19 . . . . -72.1(2) ?
    C22 C17 C18 C19 . . . . 51.7(3) ?
    C28 C17 C18 C13 . . . . -65.7(2) ?
    C16 C17 C18 C13 . . . . 55.9(3) ?
    C22 C17 C18 C13 . . . . 179.73(19) ?
    C12 C13 C18 C19 . . . . -61.1(3) ?
    C14 C13 C18 C19 . . . . 71.7(2) ?
    C12 C13 C18 C17 . . . . 173.25(19) ?
    C14 C13 C18 C17 . . . . -53.9(3) ?
    C17 C18 C19 C20 . . . . -56.2(3) ?
    C13 C18 C19 C20 . . . . 178.95(19) ?
    C18 C19 C20 C29 . . . . 173.4(2) ?
    C18 C19 C20 C30 . . . . -67.1(3) ?
    C18 C19 C20 C21 . . . . 55.7(3) ?
    C29 C20 C21 C22 . . . . -171.2(2) ?
    C30 C20 C21 C22 . . . . 68.9(3) ?
    C19 C20 C21 C22 . . . . -54.0(3) ?
    C20 C21 C22 C17 . . . . 54.9(3) ?
    C28 C17 C22 C21 . . . . -170.27(19) ?
    C16 C17 C22 C21 . . . . 70.3(2) ?
    C18 C17 C22 C21 . . . . -52.3(3) ?
    C31 O5 C28 O4 . . . . -0.4(4) ?
    C31 O5 C28 C17 . . . . 176.0(2) ?
    C16 C17 C28 O4 . . . . -137.1(2) ?
    C18 C17 C28 O4 . . . . -15.8(3) ?
    C22 C17 C28 O4 . . . . 102.4(3) ?
    C16 C17 C28 O5 . . . . 46.6(3) ?
    C18 C17 C28 O5 . . . . 167.90(18) ?
    C22 C17 C28 O5 . . . . -73.9(2) ?
    C28 O5 C31 C32 . . . . -174.5(2) ?
    O5 C31 C32 C37 . . . . 91.0(3) ?
    O5 C31 C32 C33 . . . . -89.4(3) ?
    C37 C32 C33 C34 . . . . -0.2(4) ?
    C31 C32 C33 C34 . . . . -179.9(3) ?
    C32 C33 C34 C35 . . . . 0.2(4) ?
    C33 C34 C35 C36 . . . . 0.7(5) ?
    C34 C35 C36 C37 . . . . -1.5(5) ?
    C33 C32 C37 C36 . . . . -0.5(4) ?
    C31 C32 C37 C36 . . . . 179.1(3) ?
    C35 C36 C37 C32 . . . . 1.4(5) ?
    C3 O1 C38 O2 . . . . -6.1(3) ?
    C3 O1 C38 C39 . . . . 173.1(2) ?
