# Supplementary material for: 3β-Acet­oxy-12-oxoolean-28-oic acid benzyl ester
Source: Acta Crystallogr Sect E Struct Rep Online. 2011 Apr 7;67(Pt 5):o1027. doi: 10.1107/S1600536811010968 (PMC3089225; doi:10.1107/S1600536811010968)
Supplement: Supplementary file 2 [file e-67-o1027-Isup2.hkl]

# 
# h,k,l, Fc-squared, Fo-squared, sigma(Fo-squared) and status flag 
# 
data_I
_shelx_title '  _R071023b' 
_shelx_refln_list_code          4 
_shelx_F_calc_maximum      206.21 
_exptl_crystal_F_000      1320.00 
_reflns_d_resolution_high  0.7598 
 
loop_ 
 _symmetry_equiv_pos_as_xyz 
 'x, y, z' 
 'x+1/2, -y+1/2, -z' 
 '-x, y+1/2, -z+1/2' 
 '-x+1/2, -y, z+1/2' 
 
_cell_length_a     6.9775 
_cell_length_b    12.4235 
_cell_length_c    39.1480 
_cell_angle_alpha  90.000 
_cell_angle_beta   90.000 
_cell_angle_gamma  90.000 
 
_shelx_F_squared_multiplier     1.000 
 
loop_ 
 _refln_index_h 
 _refln_index_k 
 _refln_index_l 
 _refln_F_squared_calc 
 _refln_F_squared_meas 
 _refln_F_squared_sigma 
 _refln_observed_status 
   2   0   0     7356.70     7598.89    123.18 o 
   4   0   0      371.82      366.61     17.25 o 
   6   0   0      764.43      762.01     49.07 o 
   8   0   0      238.88      202.59     65.76 o 
   1   1   0    20689.15    19985.79    125.28 o 
   2   1   0    12787.34    11977.11     88.31 o 
   3   1   0      758.16      867.17     18.79 o 
   4   1   0     4246.17     4568.31     55.29 o 
   5   1   0       94.34       69.63     15.03 o 
   6   1   0     1455.73     1381.71    102.73 o 
   7   1   0      123.68      120.17     30.85 o 
   8   1   0       20.15        4.92     10.36 o 
   9   1   0      290.71      192.33     87.49 o 
   0   2   0    27698.36    29414.93    226.06 o 
   1   2   0      284.51      226.87      5.41 o 
   2   2   0      500.07      455.07      8.48 o 
   3   2   0       64.28       58.50      6.36 o 
   4   2   0     1742.87     1794.22     24.41 o 
   5   2   0       55.68       34.92      7.15 o 
   6   2   0     1607.31     1628.03     46.29 o 
   7   2   0      754.73      829.97     32.22 o 
   8   2   0       61.62       29.88     17.95 o 
   9   2   0      276.01      173.62     76.94 o 
   1   3   0     4764.23     4492.41     46.37 o 
   2   3   0      352.80      370.71      9.19 o 
   3   3   0       18.82       31.44      4.25 o 
   4   3   0     3150.31     3473.12     54.21 o 
   5   3   0      538.67      604.98     32.24 o 
   6   3   0     1163.40     1203.29     28.68 o 
   7   3   0        3.81      -12.06     18.75 o 
   8   3   0      348.60      321.86     91.61 o 
   9   3   0      312.59      267.47     74.03 o 
   0   4   0     1641.15     1457.98     24.97 o 
   1   4   0      883.78      833.75     17.42 o 
   2   4   0      803.86      846.97     15.42 o 
   3   4   0      924.59      983.57     20.64 o 
   4   4   0      577.51      606.82     19.38 o 
   5   4   0      471.98      529.36     14.06 o 
   6   4   0       79.70       70.74     18.10 o 
   7   4   0       58.90       77.58     23.56 o 
   8   4   0        5.31       -3.36     25.55 o 
   1   5   0       19.35       10.11      2.42 o 
   2   5   0        2.71        4.26      3.02 o 
   3   5   0       85.07       89.04     11.00 o 
   4   5   0      150.19      133.37      6.47 o 
   5   5   0       51.11       59.08      8.61 o 
   6   5   0       28.45       20.08      5.85 o 
   7   5   0      262.74      293.72     40.79 o 
   8   5   0        5.15       13.82     25.40 o 
   0   6   0     1206.06     1239.80     46.89 o 
   1   6   0     1460.16     1420.70     27.37 o 
   2   6   0      175.43      199.01      9.74 o 
   3   6   0       90.54       63.01     12.63 o 
   4   6   0      160.87      184.77      7.47 o 
   5   6   0     1015.39     1038.05     31.27 o 
   6   6   0       29.48       33.36     12.64 o 
   7   6   0      213.57      224.22     89.81 o 
   8   6   0        2.67        1.02     13.45 o 
   1   7   0      844.64      836.53     15.35 o 
   2   7   0       31.83       29.43      4.76 o 
   3   7   0       75.79       94.02     10.39 o 
   4   7   0      491.21      453.76     73.68 o 
   5   7   0      804.41      796.12     20.49 o 
   6   7   0       79.03       75.75     17.38 o 
   7   7   0      208.61      236.36     56.40 o 
   8   7   0       64.57       40.58     25.93 o 
   0   8   0       79.27      100.26     13.61 o 
   1   8   0       12.92       21.73      5.00 o 
   2   8   0     2730.69     2656.73     39.98 o 
   3   8   0      196.54      199.44     20.93 o 
   4   8   0       75.73       93.37     11.27 o 
   5   8   0      847.71      794.30     29.97 o 
   6   8   0      109.15       83.72     27.42 o 
   7   8   0      372.80      496.77    122.27 o 
   8   8   0       23.71       17.99     26.14 o 
   1   9   0      202.23      191.87     22.32 o 
   2   9   0     1090.31     1055.17     22.50 o 
   3   9   0      932.95      922.59     37.59 o 
   4   9   0     2021.16     1974.47     56.55 o 
   5   9   0     1113.55     1144.69     27.63 o 
   6   9   0        1.15       20.10     13.89 o 
   7   9   0      150.48      158.12     49.97 o 
   0  10   0     9890.59     9351.43    221.98 o 
   1  10   0     1806.58     1852.51     29.47 o 
   2  10   0     2339.56     2343.06     63.62 o 
   3  10   0       28.43       31.65      6.20 o 
   4  10   0     1051.02     1064.38     41.45 o 
   5  10   0       27.72       21.22      9.99 o 
   6  10   0       49.47       59.67     17.06 o 
   7  10   0      145.50       85.54     54.88 o 
   1  11   0       93.87      102.58     17.88 o 
   2  11   0        2.36       15.70      5.13 o 
   3  11   0        6.86       16.28      6.37 o 
   4  11   0       40.17       56.47      8.11 o 
   5  11   0      107.02       88.11     19.63 o 
   6  11   0       41.14       10.52     11.54 o 
   0  12   0     2948.73     2919.05     47.70 o 
   1  12   0       23.61       22.78      5.80 o 
   2  12   0       19.13       22.12      6.32 o 
   3  12   0       61.99       70.00     13.46 o 
   4  12   0      111.17      105.12     15.21 o 
   5  12   0       87.35       84.63     21.60 o 
   6  12   0       12.03       24.68     23.20 o 
   1  13   0       12.55       32.81      7.53 o 
   2  13   0      121.83      100.54     17.04 o 
   3  13   0        2.11       19.85      6.21 o 
   4  13   0      534.84      563.28     22.65 o 
   5  13   0       24.60       29.86     12.36 o 
   0  14   0        2.87       14.20     10.81 o 
   1  14   0      167.19      125.92     19.14 o 
   2  14   0        0.61       14.89      5.93 o 
   3  14   0       12.32       15.34      6.88 o 
   4  14   0        1.57        9.91      8.73 o 
   1  15   0       23.76       34.89      7.85 o 
   2  15   0       59.80       57.73     15.78 o 
   3  15   0       33.33       25.69      9.13 o 
   0  16   0        0.67       33.01     20.35 o 
   1  16   0       13.78        5.97     10.18 o 
   1   0   1        0.20        1.16      1.03 o 
   2   0   1    19046.51    18379.32    173.95 o 
   3   0   1      417.83      451.71     14.12 o 
   4   0   1       52.07       57.74     10.30 o 
   5   0   1      311.17      290.79     25.80 o 
   6   0   1      744.61      773.39     72.76 o 
   7   0   1      129.43      122.29     21.57 o 
   8   0   1        0.00        5.30     10.74 o 
   9   0   1      111.39      158.34     29.54 o 
   0   1   1      479.92      431.70      5.99 o 
   1   1   1    42522.79    45566.31    244.15 o 
   2   1   1     3796.18     3801.64     24.98 o 
   3   1   1      293.93      275.13      4.88 o 
   4   1   1     1133.83     1131.78     12.29 o 
   5   1   1      841.48      841.41     19.33 o 
   6   1   1      254.21      236.31     16.16 o 
   7   1   1      159.72      121.12     25.32 o 
   8   1   1      121.49      115.29     17.81 o 
   9   1   1      206.87      183.08     28.31 o 
   0   2   1    28062.07    29851.96    342.02 o 
   1   2   1      582.37      493.04      5.51 o 
   2   2   1      571.40      439.41      5.50 o 
   3   2   1    10456.26    11227.84     89.25 o 
   4   2   1     1121.45     1164.45     12.38 o 
   5   2   1      523.84      576.08     12.11 o 
   6   2   1      893.20      912.04     26.37 o 
   7   2   1      109.00      106.26     15.70 o 
   8   2   1      114.01      117.25     19.44 o 
   9   2   1        2.12       13.40      9.96 o 
   0   3   1     7775.75     7453.82    104.94 o 
   1   3   1     1482.60     1369.59     12.21 o 
   2   3   1     2664.04     2766.67     22.65 o 
   3   3   1     6368.88     6616.06     42.22 o 
   4   3   1     1381.80     1424.85     18.74 o 
   5   3   1      306.19      258.81      9.60 o 
   6   3   1      298.75      392.53     19.77 o 
   7   3   1       51.27       53.04     11.91 o 
   8   3   1      726.50      851.45     27.65 o 
   9   3   1       84.11       48.78     13.63 o 
   0   4   1      599.13      506.69      9.90 o 
   1   4   1     2612.25     2531.71     20.60 o 
   2   4   1     1620.59     1637.02     14.48 o 
   3   4   1      138.34      161.73      5.18 o 
   4   4   1      105.66      105.73      7.81 o 
   5   4   1      177.95      162.81     15.88 o 
   6   4   1      393.99      442.09     18.15 o 
   7   4   1       31.74       20.36      6.40 o 
   8   4   1      146.30      132.50     36.19 o 
   0   5   1     8003.20     7720.52     88.05 o 
   1   5   1      519.27      507.25      9.08 o 
   2   5   1      577.90      640.70      8.77 o 
   3   5   1      526.51      539.31      9.44 o 
   4   5   1      636.07      649.30      8.85 o 
   5   5   1      303.12      289.97     11.57 o 
   6   5   1      122.23       90.13     12.15 o 
   7   5   1       66.41       74.96     15.61 o 
   8   5   1       26.78       35.51     17.66 o 
   0   6   1      878.84      804.33     15.23 o 
   1   6   1     1136.47     1208.62     15.68 o 
   2   6   1      656.86      627.89     13.80 o 
   3   6   1      131.03      128.27      9.42 o 
   4   6   1       24.73       22.86      2.93 o 
   5   6   1     1292.17     1328.21     24.25 o 
   6   6   1      234.33      219.19     13.15 o 
   7   6   1      110.36      108.79     23.77 o 
   8   6   1       72.14       67.39     22.77 o 
   0   7   1       26.37       31.69      6.33 o 
   1   7   1     1290.72     1414.66     15.94 o 
   2   7   1      668.63      677.47     10.82 o 
   3   7   1      294.97      286.94      6.08 o 
   4   7   1     1890.45     1916.26     23.19 o 
   5   7   1      211.27      190.69     18.32 o 
   6   7   1      257.37      211.89     23.30 o 
   7   7   1      202.67      234.40     51.47 o 
   8   7   1      214.72      194.64     84.53 o 
   0   8   1      913.72      837.84     17.94 o 
   1   8   1     1220.29     1245.14     17.05 o 
   2   8   1      297.00      290.01      8.06 o 
   3   8   1     1648.51     1655.20     19.49 o 
   4   8   1      144.16      125.15     10.22 o 
   5   8   1      852.34      848.90     17.69 o 
   6   8   1       59.49       51.65     10.46 o 
   7   8   1      154.64      192.80     37.40 o 
   8   8   1      107.14      102.81     38.64 o 
   0   9   1       72.45       70.81      9.57 o 
   1   9   1     2969.16     3015.24     37.29 o 
   2   9   1     1120.73     1163.74     19.56 o 
   3   9   1      988.03      975.44     16.52 o 
   4   9   1      292.31      308.49     12.84 o 
   5   9   1       25.29       28.05      5.83 o 
   6   9   1        6.90       35.57     11.81 o 
   7   9   1       12.31       17.38      9.15 o 
   0  10   1      767.93      780.66     22.21 o 
   1  10   1      437.52      452.62     10.18 o 
   2  10   1      788.74      771.84     17.49 o 
   3  10   1      389.88      385.35     14.50 o 
   4  10   1      265.68      289.14     15.69 o 
   5  10   1      178.42      190.17     23.86 o 
   6  10   1       38.36       38.34     11.16 o 
   7  10   1       73.85       56.65     12.90 o 
   0  11   1      355.32      307.38     18.07 o 
   1  11   1     4724.84     4862.66     33.75 o 
   2  11   1     1075.40     1089.96     17.16 o 
   3  11   1       73.99       72.74      7.37 o 
   4  11   1       77.81       84.44      9.48 o 
   5  11   1       26.74       30.42      8.92 o 
   6  11   1       41.98       34.09     10.18 o 
   0  12   1       13.77       27.79      6.40 o 
   1  12   1       64.27       56.02      5.91 o 
   2  12   1       59.32       43.68      6.86 o 
   3  12   1      250.00      243.11     21.00 o 
   4  12   1       14.09       18.11      6.13 o 
   5  12   1      204.25      238.15     29.77 o 
   6  12   1      108.79      101.47     27.26 o 
   0  13   1       75.17       70.57     12.78 o 
   1  13   1      107.38       86.69     10.11 o 
   2  13   1       53.87       59.02      8.00 o 
   3  13   1       74.61       63.72      7.19 o 
   4  13   1       60.15       49.18     10.01 o 
   5  13   1      298.22      267.67     39.82 o 
   0  14   1      173.91      184.46     28.31 o 
   1  14   1       36.85       44.64      6.87 o 
   2  14   1        1.73       11.45      4.93 o 
   3  14   1        1.41       10.24      4.32 o 
   4  14   1       23.24       29.56      6.45 o 
   0  15   1       92.97      128.33     24.86 o 
   1  15   1        5.00        2.98      6.98 o 
   2  15   1       13.18       16.24      5.18 o 
   3  15   1       50.17       38.12      9.18 o 
   0  16   1       50.53       30.44     13.57 o 
   1  16   1      165.50      153.22     32.76 o 
   1   0   2    18356.30    18378.95    240.25 o 
   2   0   2     2183.99     2174.69     26.86 o 
   3   0   2     2281.78     2358.60     27.82 o 
   4   0   2     2858.02     2976.64     37.38 o 
   5   0   2        0.55       -0.88      6.28 o 
   6   0   2      217.46      181.02     46.89 o 
   7   0   2        0.79        6.18     18.06 o 
   8   0   2       36.18       55.31     19.07 o 
   9   0   2        7.50       14.63     11.27 o 
   0   1   2     7213.02     6721.12     46.05 o 
   1   1   2     4294.95     3917.09     25.20 o 
   2   1   2     4064.72     4044.25     33.22 o 
   3   1   2     4737.31     4839.36     36.38 o 
   4   1   2     2329.87     2352.19     21.81 o 
   5   1   2      557.08      548.13     11.06 o 
   6   1   2      828.69      826.95     24.10 o 
   7   1   2      204.13      169.46     31.12 o 
   8   1   2       36.23       28.01     11.41 o 
   9   1   2      133.34      139.28     35.91 o 
   0   2   2      743.21      696.13      9.97 o 
   1   2   2     4800.18     4413.30     23.53 o 
   2   2   2     3136.93     2867.47     27.25 o 
   3   2   2     1662.71     1704.67     16.87 o 
   4   2   2      934.37      959.06     16.21 o 
   5   2   2     1067.38     1026.80     27.66 o 
   6   2   2      885.91      871.31     26.90 o 
   7   2   2      326.68      362.54     32.32 o 
   8   2   2       37.15       22.48     11.07 o 
   9   2   2        2.75       17.24     11.16 o 
   0   3   2     4622.79     4252.62     36.79 o 
   1   3   2     2797.25     2527.60     20.18 o 
   2   3   2     2394.81     2508.68     20.65 o 
   3   3   2      115.10      120.51      3.52 o 
   4   3   2     1940.09     1896.23     25.74 o 
   5   3   2      136.30      138.66     10.52 o 
   6   3   2        1.62        6.66      5.27 o 
   7   3   2      390.09      343.10     64.37 o 
   8   3   2       48.73       50.90     14.88 o 
   9   3   2      105.35       79.05     31.05 o 
   0   4   2     5751.96     5492.35     52.92 o 
   1   4   2     3558.12     3452.36     33.05 o 
   2   4   2     2689.81     2707.84     22.98 o 
   3   4   2      684.38      807.51     12.13 o 
   4   4   2      443.90      422.16     11.77 o 
   5   4   2      476.82      513.62     14.65 o 
   6   4   2      730.39      779.05     18.07 o 
   7   4   2       64.23       57.67     14.78 o 
   8   4   2       54.94       37.31     14.77 o 
   0   5   2      795.96      785.98     14.02 o 
   1   5   2      548.75      523.01      8.72 o 
   2   5   2     1267.78     1312.85     21.33 o 
   3   5   2      910.20      826.51      8.83 o 
   4   5   2       79.60       83.48      7.64 o 
   5   5   2       53.38       45.17      5.10 o 
   6   5   2      188.91      214.28     13.08 o 
   7   5   2       12.56       23.49      6.55 o 
   8   5   2       32.25       30.07     16.08 o 
   0   6   2     1020.91      902.01     17.19 o 
   1   6   2     1047.17     1029.30     14.19 o 
   2   6   2       83.45       75.55      5.67 o 
   3   6   2     1736.51     1736.92     23.54 o 
   4   6   2      499.07      536.33     10.97 o 
   5   6   2      956.95      990.41     20.54 o 
   6   6   2       25.59       26.24      4.01 o 
   7   6   2      269.29      306.65     34.12 o 
   8   6   2       13.67        9.10     18.67 o 
   0   7   2     1554.82     1461.10     21.11 o 
   1   7   2     1010.63     1039.07     17.83 o 
   2   7   2      746.58      783.03     13.95 o 
   3   7   2      293.67      310.82      8.85 o 
   4   7   2      864.23      893.09     11.20 o 
   5   7   2      144.11      151.38     14.90 o 
   6   7   2      258.92      277.10     32.61 o 
   7   7   2      234.89      217.61     43.93 o 
   8   7   2       12.40       38.16     21.50 o 
   0   8   2       10.61       17.64      4.92 o 
   1   8   2     1348.78     1337.31     28.23 o 
   2   8   2      501.73      489.52     12.46 o 
   3   8   2     1474.41     1499.38     17.09 o 
   4   8   2      423.98      442.44      7.99 o 
   5   8   2      416.08      411.67     11.43 o 
   6   8   2      748.24      788.27     25.92 o 
   7   8   2        7.52       16.99     10.39 o 
   8   8   2       78.89       41.17     17.64 o 
   0   9   2      749.15      757.05     27.16 o 
   1   9   2     1784.61     1711.23     43.66 o 
   2   9   2     3753.27     3784.83     35.37 o 
   3   9   2      518.06      502.49     13.88 o 
   4   9   2      174.78      154.68     12.83 o 
   5   9   2      437.84      457.35     17.23 o 
   6   9   2       53.09       41.33     10.60 o 
   7   9   2      195.29      366.88    100.08 o 
   0  10   2     1039.17     1036.54     18.24 o 
   1  10   2      247.93      279.56     15.30 o 
   2  10   2      958.74      975.58     18.31 o 
   3  10   2       61.79       61.65      7.28 o 
   4  10   2      172.96      171.56     16.59 o 
   5  10   2      126.84      124.45     15.87 o 
   6  10   2      166.65      250.09     42.32 o 
   7  10   2      133.36      143.33     30.18 o 
   0  11   2       99.97      101.90     11.34 o 
   1  11   2      187.04      194.09     11.48 o 
   2  11   2       71.05       91.45      9.41 o 
   3  11   2      473.01      479.01     16.19 o 
   4  11   2       76.86       83.53      9.80 o 
   5  11   2       54.25       57.58     11.61 o 
   6  11   2       44.11       60.73     14.64 o 
   0  12   2       99.12       75.93     10.69 o 
   1  12   2      190.64      173.09     17.03 o 
   2  12   2      170.06      191.11     15.08 o 
   3  12   2       97.86      101.80     10.37 o 
   4  12   2      111.12      120.28     15.22 o 
   5  12   2       48.40       37.13      7.95 o 
   6  12   2        7.51        0.55     10.16 o 
   0  13   2      154.94      116.96     15.39 o 
   1  13   2      111.04      119.71     11.76 o 
   2  13   2      160.91      154.14     16.35 o 
   3  13   2       43.78       51.75      7.61 o 
   4  13   2       22.29       23.56      5.99 o 
   5  13   2      146.18      132.79     37.18 o 
   0  14   2       19.28       13.33      8.48 o 
   1  14   2       99.89       89.38     13.33 o 
   2  14   2        9.80       14.31      4.88 o 
   3  14   2        7.51       22.05      4.85 o 
   4  14   2       21.45       25.43      6.37 o 
   0  15   2       17.09       33.26     13.65 o 
   1  15   2       16.35       26.51      6.81 o 
   2  15   2       45.31       48.55      7.34 o 
   3  15   2       69.42       67.93     13.55 o 
   0  16   2      142.84      131.12     46.01 o 
   1  16   2        8.25       31.93     10.13 o 
   1   0   3      247.25      267.29      3.61 o 
   2   0   3    15946.47    16064.42    366.25 o 
   3   0   3     1148.93     1183.89     18.91 o 
   4   0   3      112.08      113.16      6.17 o 
   5   0   3      624.48      645.05     21.30 o 
   6   0   3       11.78       25.88      9.14 o 
   7   0   3       62.70       82.97     28.65 o 
   8   0   3       29.98       38.66     22.05 o 
   9   0   3        5.18       15.76     14.46 o 
   0   1   3        2.26        0.60      1.19 o 
   1   1   3      366.22      309.40      6.04 o 
   2   1   3       73.62       63.66      2.67 o 
   3   1   3     5839.07     6056.27     50.27 o 
   4   1   3     2002.35     2043.26     19.13 o 
   5   1   3      677.22      654.39     12.01 o 
   6   1   3     1712.92     1855.46     42.52 o 
   7   1   3       90.66       70.29     14.06 o 
   8   1   3      157.30      100.31     19.59 o 
   9   1   3       52.34       38.99     13.30 o 
   0   2   3        2.61       -1.20      2.12 o 
   1   2   3    11023.12    10250.69     69.64 o 
   2   2   3    11793.22    12145.56     57.23 o 
   3   2   3     2923.24     3038.64     21.81 o 
   4   2   3       74.51       69.03      3.79 o 
   5   2   3      554.91      587.70     15.53 o 
   6   2   3     1405.64     1486.95     55.15 o 
   7   2   3        5.53        5.54      5.69 o 
   8   2   3      101.33      133.06     20.75 o 
   9   2   3      201.18      141.61     45.53 o 
   0   3   3     3578.80     3509.87     27.33 o 
   1   3   3     1859.21     1675.17     14.26 o 
   2   3   3     2006.88     1889.70     15.84 o 
   3   3   3     2401.79     2522.33     29.46 o 
   4   3   3      804.49      835.44     12.74 o 
   5   3   3      389.21      375.92      9.57 o 
   6   3   3      502.99      567.54     15.72 o 
   7   3   3      325.28      329.13     49.88 o 
   8   3   3       23.97       27.45      9.01 o 
   9   3   3       96.20       63.42     20.98 o 
   0   4   3      128.43      138.61      5.71 o 
   1   4   3     1780.55     1812.18     15.56 o 
   2   4   3      952.93      922.38     11.60 o 
   3   4   3     2967.41     3019.71     27.38 o 
   4   4   3      215.54      219.78      6.02 o 
   5   4   3      594.37      612.06     13.10 o 
   6   4   3       70.18       48.93      9.20 o 
   7   4   3       79.56       73.98     16.88 o 
   8   4   3       54.14       60.80     15.44 o 
   0   5   3      973.37      956.37     15.82 o 
   1   5   3      320.20      318.61      5.13 o 
   2   5   3      634.48      590.23     10.35 o 
   3   5   3      502.12      489.51      9.05 o 
   4   5   3       45.33       41.33      3.67 o 
   5   5   3      259.77      244.15      7.71 o 
   6   5   3      332.87      345.99     10.57 o 
   7   5   3      127.04      162.28     30.56 o 
   8   5   3        9.72       14.22      7.89 o 
   0   6   3        7.03       17.47      5.20 o 
   1   6   3     1546.83     1586.46     15.48 o 
   2   6   3      704.64      735.78     15.42 o 
   3   6   3      414.87      440.21     10.13 o 
   4   6   3      426.70      412.78      6.99 o 
   5   6   3       28.04       36.98      4.74 o 
   6   6   3       40.09       57.53      8.82 o 
   7   6   3       35.38       24.68      5.30 o 
   8   6   3       30.73       17.48     18.14 o 
   0   7   3      132.68      111.14     15.29 o 
   1   7   3     1102.40     1129.18     13.58 o 
   2   7   3      447.16      450.98      9.53 o 
   3   7   3      692.34      707.88      9.86 o 
   4   7   3      596.02      589.05     12.14 o 
   5   7   3      386.11      437.66     13.23 o 
   6   7   3      507.87      563.79     16.60 o 
   7   7   3      140.94      132.05     30.46 o 
   8   7   3      194.24      174.44     63.27 o 
   0   8   3      240.00      235.54      9.86 o 
   1   8   3      245.89      276.82      8.24 o 
   2   8   3     1164.98     1117.06     17.47 o 
   3   8   3     1302.06     1334.67     24.95 o 
   4   8   3       69.84       66.37      7.14 o 
   5   8   3      172.39      182.77     18.18 o 
   6   8   3       88.84       80.40     13.16 o 
   7   8   3      159.50      165.37     37.55 o 
   0   9   3      563.84      533.28     14.15 o 
   1   9   3      180.64      195.19     10.31 o 
   2   9   3      578.69      549.23     14.87 o 
   3   9   3     1086.60     1087.08     21.81 o 
   4   9   3      115.45      109.98      8.97 o 
   5   9   3       11.16       15.78      3.99 o 
   6   9   3        5.78        9.61      8.99 o 
   7   9   3       54.80       37.26     12.27 o 
   0  10   3       99.75       94.51      9.93 o 
   1  10   3       57.43       60.37      5.17 o 
   2  10   3     2221.46     2293.17     47.30 o 
   3  10   3     1757.99     1842.79     25.99 o 
   4  10   3       19.71       34.25      4.63 o 
   5  10   3       34.08       35.86      9.92 o 
   6  10   3       20.96       15.94     12.47 o 
   7  10   3      179.63      198.41     37.62 o 
   0  11   3      154.54      133.69     13.65 o 
   1  11   3       95.38      100.40     10.53 o 
   2  11   3     1001.91      987.96     16.99 o 
   3  11   3      171.17      169.16     13.00 o 
   4  11   3      459.12      472.73     21.88 o 
   5  11   3        4.62       12.79      5.63 o 
   6  11   3       65.99       58.92     15.91 o 
   0  12   3       29.34       27.71      6.93 o 
   1  12   3      151.73      134.16     13.28 o 
   2  12   3      171.29      152.23     11.73 o 
   3  12   3      175.46      168.33     16.40 o 
   4  12   3       68.42       57.85      9.21 o 
   5  12   3      201.15      187.58     25.29 o 
   6  12   3      134.83      136.67     25.44 o 
   0  13   3       91.70       73.42     10.78 o 
   1  13   3       40.27       49.55      6.22 o 
   2  13   3       82.75       89.75      8.47 o 
   3  13   3       23.93       21.04      5.06 o 
   4  13   3       77.81       68.87     11.42 o 
   5  13   3       40.04       33.57     12.25 o 
   0  14   3        2.55       16.55      6.94 o 
   1  14   3      113.88       83.73     10.19 o 
   2  14   3       63.31       52.35      8.80 o 
   3  14   3       79.71       69.67      9.47 o 
   4  14   3       77.97       78.58     12.46 o 
   0  15   3       33.61       36.48     10.73 o 
   1  15   3       53.88       52.36      8.72 o 
   2  15   3      188.79      178.73     21.36 o 
   3  15   3      208.31      181.38     31.87 o 
   0  16   3        5.09       26.04     12.67 o 
   1  16   3       20.93       24.61      8.57 o 
   0   0   4     3815.40     3634.42     12.91 o 
   1   0   4      906.39      861.75     13.16 o 
   2   0   4      995.68      924.17     17.25 o 
   3   0   4      411.78      330.87     11.63 o 
   4   0   4      679.73      664.47     15.29 o 
   5   0   4     2449.30     2575.63     40.29 o 
   6   0   4      216.46      247.99     42.98 o 
   7   0   4        4.41        9.21     15.25 o 
   8   0   4       61.51       65.35     22.88 o 
   9   0   4        2.09        9.73     12.81 o 
   0   1   4     3347.44     3082.44     33.33 o 
   1   1   4    24041.02    23892.06    196.00 o 
   2   1   4      339.38      331.82      5.08 o 
   3   1   4     2474.44     2624.25     18.13 o 
   4   1   4       39.02       39.46      3.40 o 
   5   1   4     1035.34     1012.35     15.00 o 
   6   1   4      615.70      646.26     17.25 o 
   7   1   4      145.56      136.36     24.45 o 
   8   1   4      173.15      165.67     30.93 o 
   9   1   4       33.20       20.76     11.99 o 
   0   2   4      551.31      489.61      7.56 o 
   1   2   4     2863.98     2645.29     20.59 o 
   2   2   4      524.28      484.01      6.13 o 
   3   2   4      308.91      299.72      6.23 o 
   4   2   4     1362.04     1432.03     15.18 o 
   5   2   4     1016.92     1069.82     20.48 o 
   6   2   4      541.92      517.09     14.14 o 
   7   2   4       21.84       13.45      6.12 o 
   8   2   4        7.91        7.48     10.66 o 
   9   2   4      303.25      209.24     69.17 o 
   0   3   4     2179.66     2089.96     30.84 o 
   1   3   4      459.58      440.04     10.34 o 
   2   3   4      127.19      120.53      4.55 o 
   3   3   4      877.83      858.68     12.11 o 
   4   3   4      673.74      709.17     10.97 o 
   5   3   4     1237.83     1231.87     24.20 o 
   6   3   4      279.55      269.32     26.62 o 
   7   3   4       68.60       88.40     13.71 o 
   8   3   4       55.19       78.64     18.22 o 
   0   4   4     3541.11     3484.44     26.59 o 
   1   4   4      429.97      403.92      6.18 o 
   2   4   4      142.93      171.05      4.11 o 
   3   4   4     1768.28     1795.10     21.35 o 
   4   4   4       56.64       62.18      5.54 o 
   5   4   4      123.09      114.37      9.79 o 
   6   4   4      321.40      309.27     19.55 o 
   7   4   4       13.65       18.24      7.52 o 
   8   4   4        2.77       21.59     12.21 o 
   0   5   4      450.68      459.29      8.85 o 
   1   5   4     2570.95     2610.25     18.72 o 
   2   5   4     2671.58     2708.22     20.50 o 
   3   5   4     1829.61     1784.74     18.04 o 
   4   5   4       66.98       50.20      4.97 o 
   5   5   4       70.30       68.95      8.19 o 
   6   5   4      147.04      173.57     12.09 o 
   7   5   4      139.37      119.52     21.80 o 
   8   5   4       53.17       34.47     14.58 o 
   0   6   4     6024.89     6161.60     58.79 o 
   1   6   4      406.64      412.16      6.93 o 
   2   6   4     1034.28     1087.54     12.29 o 
   3   6   4       45.51       58.06      5.73 o 
   4   6   4      120.86      124.81     10.17 o 
   5   6   4      111.32       86.34      9.47 o 
   6   6   4      255.55      299.37     21.78 o 
   7   6   4       99.76       68.04     13.92 o 
   8   6   4       89.35      104.15     40.91 o 
   0   7   4     1381.58     1438.82     28.86 o 
   1   7   4      440.45      421.35      8.47 o 
   2   7   4      248.36      268.24      6.80 o 
   3   7   4       94.18       90.15      6.91 o 
   4   7   4      542.81      505.76     11.55 o 
   5   7   4      173.17      173.70     18.17 o 
   6   7   4      546.67      624.56     20.31 o 
   7   7   4       29.60       46.24     11.15 o 
   8   7   4       55.87      320.68     37.50 o 
   0   8   4      705.92      678.65     15.90 o 
   1   8   4      140.58      147.71      8.23 o 
   2   8   4       61.59       55.18      5.07 o 
   3   8   4      214.57      211.28      8.53 o 
   4   8   4      254.96      260.44     13.99 o 
   5   8   4      235.17      235.52     24.08 o 
   6   8   4       96.17       92.36     14.48 o 
   7   8   4      132.63      123.85     21.21 o 
   0   9   4       41.25       48.15      6.87 o 
   1   9   4      653.07      655.37     11.40 o 
   2   9   4      103.60      109.46      8.49 o 
   3   9   4      856.30      901.20     18.57 o 
   4   9   4      180.49      183.41     14.20 o 
   5   9   4      104.25      111.83     12.67 o 
   6   9   4       30.55       22.54      7.25 o 
   7   9   4      241.10      274.71     48.32 o 
   0  10   4      448.98      513.01     23.77 o 
   1  10   4      327.15      326.66     10.76 o 
   2  10   4       68.01       75.84      9.45 o 
   3  10   4       63.36       77.57      6.71 o 
   4  10   4      698.19      692.21     14.73 o 
   5  10   4      339.46      337.36     22.92 o 
   6  10   4      110.55      123.34     24.16 o 
   7  10   4       52.02       49.11     12.00 o 
   0  11   4      332.42      312.24     14.47 o 
   1  11   4     1888.48     1884.15     19.47 o 
   2  11   4       14.02       17.55      4.02 o 
   3  11   4       63.30       57.64      5.93 o 
   4  11   4      392.81      430.14     13.19 o 
   5  11   4       30.55       32.26      7.18 o 
   6  11   4       65.00       62.21     17.36 o 
   0  12   4      244.86      266.90     20.68 o 
   1  12   4      272.34      257.06     21.27 o 
   2  12   4       40.69       36.14      5.33 o 
   3  12   4      143.69      128.62     12.87 o 
   4  12   4      179.12      184.51     20.68 o 
   5  12   4      334.93      345.23     42.26 o 
   6  12   4       10.33       17.92      6.53 o 
   0  13   4      277.75      271.85     27.41 o 
   1  13   4      102.98      100.27     11.28 o 
   2  13   4      113.22      105.64     11.72 o 
   3  13   4       38.54       39.66      5.93 o 
   4  13   4      138.33      119.67     16.69 o 
   5  13   4       69.48       76.94     14.04 o 
   0  14   4       11.47       18.53      6.04 o 
   1  14   4       46.44       45.28      7.20 o 
   2  14   4      230.07      289.10     22.42 o 
   3  14   4       31.87       28.69      5.77 o 
   4  14   4       25.82       23.90      6.86 o 
   0  15   4      200.04      157.72     34.20 o 
   1  15   4       30.80       43.01      8.28 o 
   2  15   4      116.06      106.69     21.05 o 
   3  15   4       73.45       57.61     14.62 o 
   0  16   4      262.38      248.53     51.78 o 
   1  16   4       39.70       44.85     11.73 o 
   1   0   5     9861.99     9106.87    144.13 o 
   2   0   5     6783.33     6605.32    103.61 o 
   3   0   5     3224.48     3061.85     32.39 o 
   4   0   5       17.18       14.93      4.48 o 
   5   0   5       65.31       72.13      8.94 o 
   6   0   5     1555.52     1590.82     45.39 o 
   7   0   5       41.12       54.83     14.15 o 
   8   0   5       21.01       18.27     13.72 o 
   9   0   5       26.80       38.40     23.25 o 
   0   1   5     2721.25     2486.31     30.27 o 
   1   1   5     7344.78     6856.25     34.31 o 
   2   1   5      919.10      909.17     10.33 o 
   3   1   5     1311.38     1302.47     13.38 o 
   4   1   5      350.94      336.91      6.66 o 
   5   1   5      462.75      465.84      9.27 o 
   6   1   5        5.18        6.26      6.29 o 
   7   1   5      262.97      246.81     41.59 o 
   8   1   5      107.29       98.21     20.33 o 
   9   1   5       12.22       39.47     12.00 o 
   0   2   5      492.46      425.17      7.26 o 
   1   2   5      411.68      335.85      4.44 o 
   2   2   5     1716.45     1659.67     14.21 o 
   3   2   5      515.04      525.16      7.19 o 
   4   2   5      975.64      933.49     10.55 o 
   5   2   5      421.85      477.44      9.74 o 
   6   2   5      271.59      228.21     26.43 o 
   7   2   5       40.07       50.50     11.51 o 
   8   2   5       83.00       58.56     18.03 o 
   9   2   5       11.41        6.12     12.11 o 
   0   3   5      752.87      663.65     10.62 o 
   1   3   5     6330.16     6376.20     45.50 o 
   2   3   5      192.32      201.24      6.68 o 
   3   3   5      336.68      307.06      4.77 o 
   4   3   5     2054.01     2141.21     26.56 o 
   5   3   5      488.55      482.28      7.85 o 
   6   3   5       99.97       87.95     12.46 o 
   7   3   5      164.44      162.69     28.32 o 
   8   3   5      487.58      603.64     29.62 o 
   0   4   5      257.19      232.55      4.58 o 
   1   4   5     1721.90     1651.71     14.95 o 
   2   4   5      451.82      473.88      7.82 o 
   3   4   5      284.10      260.08      6.27 o 
   4   4   5      442.02      415.37      6.29 o 
   5   4   5      313.25      325.94     11.49 o 
   6   4   5      291.34      318.06     18.51 o 
   7   4   5      192.48      202.49     21.70 o 
   8   4   5      196.21      200.23     65.58 o 
   0   5   5        1.84        6.24      2.42 o 
   1   5   5     1081.88     1145.17     13.65 o 
   2   5   5      118.32      100.67      6.06 o 
   3   5   5      180.83      200.75      6.46 o 
   4   5   5       18.19       16.67      2.26 o 
   5   5   5      109.63       77.61      8.01 o 
   6   5   5        5.97        0.93      7.48 o 
   7   5   5       61.98       47.00     12.56 o 
   8   5   5       56.77       44.09     16.09 o 
   0   6   5     3681.61     4016.73     38.63 o 
   1   6   5      233.05      235.91      5.82 o 
   2   6   5      727.32      790.80     12.64 o 
   3   6   5      121.16      136.21      6.24 o 
   4   6   5       30.25       33.14      3.78 o 
   5   6   5     1014.07     1006.79     18.83 o 
   6   6   5      108.94      113.89     19.04 o 
   7   6   5       45.83       42.62     11.15 o 
   8   6   5        9.85        7.49      8.74 o 
   0   7   5        6.28       11.05      3.63 o 
   1   7   5      718.02      685.37     11.67 o 
   2   7   5      434.15      427.76      9.15 o 
   3   7   5      449.78      446.14     11.22 o 
   4   7   5      937.57      898.06     12.53 o 
   5   7   5       12.21       21.24      4.47 o 
   6   7   5       45.96       36.80     11.62 o 
   7   7   5        7.84       11.64      9.17 o 
   8   7   5       75.72       48.23     34.35 o 
   0   8   5      353.08      321.74      9.82 o 
   1   8   5       17.74       11.04      2.29 o 
   2   8   5       44.64       38.46      4.01 o 
   3   8   5       56.89       69.49      6.15 o 
   4   8   5       17.41       12.44      3.48 o 
   5   8   5      159.52      168.47     15.90 o 
   6   8   5       78.92       90.53     16.57 o 
   7   8   5       45.86       54.95     36.36 o 
   0   9   5       19.68       24.43      7.32 o 
   1   9   5        6.20       13.09      3.50 o 
   2   9   5      296.68      288.90      8.84 o 
   3   9   5      374.30      386.00     11.45 o 
   4   9   5      192.94      197.92     13.43 o 
   5   9   5       37.14       28.39      3.72 o 
   6   9   5       99.35      117.78     18.01 o 
   7   9   5        6.58       22.74     11.96 o 
   0  10   5      549.51      574.62     12.50 o 
   1  10   5       33.37       35.19      4.69 o 
   2  10   5      801.00      790.54     16.50 o 
   3  10   5      302.25      307.36     16.36 o 
   4  10   5        9.63       17.33      3.99 o 
   5  10   5        0.32       11.17      6.09 o 
   6  10   5       20.27       32.82     10.28 o 
   7  10   5      106.47      106.21     36.56 o 
   0  11   5      156.99      163.92     21.48 o 
   1  11   5       39.99       50.75      6.01 o 
   2  11   5       67.09       63.46      7.70 o 
   3  11   5       21.99       21.51      3.80 o 
   4  11   5       14.62       21.93      4.97 o 
   5  11   5       54.21       50.18     10.43 o 
   6  11   5      339.40      401.19     58.49 o 
   0  12   5      926.39      961.34     26.40 o 
   1  12   5       27.22       32.20      4.97 o 
   2  12   5      358.37      376.84     15.33 o 
   3  12   5       37.65       45.13      5.97 o 
   4  12   5      245.73      275.30     18.95 o 
   5  12   5      271.33      368.51     31.76 o 
   6  12   5      250.75      227.49     49.86 o 
   0  13   5      101.18      113.47     18.43 o 
   1  13   5        2.53        9.39      3.82 o 
   2  13   5      272.66      296.86     22.45 o 
   3  13   5       41.17       40.04      7.43 o 
   4  13   5      205.35      209.40     26.07 o 
   5  13   5       26.75       33.31     10.93 o 
   0  14   5      128.82       89.82     17.88 o 
   1  14   5       36.46       38.16      6.63 o 
   2  14   5       17.21       30.03      5.39 o 
   3  14   5       33.55       29.28      5.53 o 
   4  14   5      192.90      163.70     25.68 o 
   0  15   5        1.84       24.78     12.99 o 
   1  15   5       54.73       54.28      8.99 o 
   2  15   5       46.03       43.53      7.21 o 
   3  15   5      155.94      118.61     20.81 o 
   0  16   5       15.96       35.13     15.00 o 
   1  16   5      234.43      299.66     40.59 o 
   0   0   6     2652.44     2405.92     36.70 o 
   1   0   6    12646.82    11970.61     96.42 o 
   2   0   6      160.13      142.28      7.05 o 
   3   0   6      425.36      375.06     10.84 o 
   4   0   6        0.81        6.95      2.81 o 
   5   0   6     3714.84     3992.92     93.69 o 
   6   0   6        0.26       13.98     12.54 o 
   7   0   6       51.37       45.59     18.11 o 
   8   0   6       90.14       83.58     35.96 o 
   9   0   6       12.00       19.35     12.45 o 
   0   1   6     1024.93      897.65     12.78 o 
   1   1   6     9312.60     8818.44     69.89 o 
   2   1   6      209.45      202.51      2.99 o 
   3   1   6      364.00      331.04      6.03 o 
   4   1   6     1262.26     1383.34     19.86 o 
   5   1   6      494.84      484.83     10.28 o 
   6   1   6      699.29      760.86     20.30 o 
   7   1   6       86.23       77.47     12.82 o 
   8   1   6      483.67      580.09     66.18 o 
   9   1   6      310.78      268.21     59.75 o 
   0   2   6     1074.11      987.92     15.13 o 
   1   2   6     9585.07     9119.73     43.80 o 
   2   2   6      252.06      285.35      4.94 o 
   3   2   6     1909.70     2085.35     17.00 o 
   4   2   6     1713.20     1795.55     18.58 o 
   5   2   6      329.75      342.82      8.50 o 
   6   2   6       53.71       49.91      8.56 o 
   7   2   6       34.77       48.22      8.52 o 
   8   2   6       65.33       66.87     16.14 o 
   9   2   6      117.23       68.91     26.04 o 
   0   3   6      186.25      186.26      4.81 o 
   1   3   6      878.14      852.79     11.01 o 
   2   3   6     2414.22     2426.44     20.27 o 
   3   3   6     1411.09     1538.60     15.07 o 
   4   3   6       37.03       33.92      3.78 o 
   5   3   6      331.68      323.19     10.27 o 
   6   3   6      164.73      128.29     25.68 o 
   7   3   6      132.01      127.85     17.72 o 
   8   3   6       22.15       19.88     10.10 o 
   0   4   6        9.93       13.77      3.72 o 
   1   4   6     6575.38     6536.65     49.38 o 
   2   4   6      621.76      648.28     10.89 o 
   3   4   6     2798.69     2896.28     26.97 o 
   4   4   6      596.51      642.66     10.54 o 
   5   4   6      227.42      219.50     11.82 o 
   6   4   6       13.31       14.15      8.19 o 
   7   4   6      112.09       80.61     13.78 o 
   8   4   6      107.28      101.76     18.37 o 
   0   5   6     1690.14     1648.74     31.62 o 
   1   5   6     1434.02     1444.07     10.57 o 
   2   5   6      121.75      108.68      5.22 o 
   3   5   6     1289.57     1331.55     17.59 o 
   4   5   6      174.91      176.43      5.65 o 
   5   5   6      408.40      401.05     11.15 o 
   6   5   6       96.02      114.38     13.27 o 
   7   5   6       13.86       19.91      6.40 o 
   8   5   6       14.56       16.13     12.89 o 
   0   6   6       43.43       34.06      5.10 o 
   1   6   6      593.15      605.09      9.54 o 
   2   6   6      898.03      824.86     12.19 o 
   3   6   6      596.30      589.95     11.07 o 
   4   6   6      103.68      118.36      8.56 o 
   5   6   6       80.23       83.60      9.53 o 
   6   6   6      437.51      507.87     25.90 o 
   7   6   6      203.57      225.68     29.86 o 
   8   6   6        4.39       10.54     13.44 o 
   0   7   6     1479.80     1501.96     22.18 o 
   1   7   6       95.59       94.72      6.87 o 
   2   7   6      336.01      343.92      7.80 o 
   3   7   6      328.71      325.99      7.08 o 
   4   7   6       25.59       23.75      3.82 o 
   5   7   6      170.54      193.86     18.15 o 
   6   7   6      273.24      263.73     34.62 o 
   7   7   6        8.29        6.44      7.20 o 
   8   7   6       63.89       65.35     30.56 o 
   0   8   6       28.53       34.84      5.45 o 
   1   8   6     1252.56     1244.86     17.75 o 
   2   8   6      503.43      499.15      9.66 o 
   3   8   6      897.05      967.53     13.46 o 
   4   8   6      504.30      532.34     14.84 o 
   5   8   6      292.57      286.40     19.71 o 
   6   8   6       56.62       78.86     12.52 o 
   7   8   6       12.94       28.04     15.40 o 
   0   9   6       55.25       73.84      8.12 o 
   1   9   6      542.16      519.32     14.01 o 
   2   9   6       40.53       42.50      7.46 o 
   3   9   6      606.74      621.45     24.72 o 
   4   9   6       97.45      108.25      9.62 o 
   5   9   6       16.24       13.86      3.92 o 
   6   9   6       15.89       29.01      7.36 o 
   7   9   6       18.82       17.75     12.25 o 
   0  10   6      352.93      349.05     15.36 o 
   1  10   6      239.80      258.86     11.37 o 
   2  10   6      712.74      711.06     14.79 o 
   3  10   6      429.31      440.66     11.00 o 
   4  10   6      218.24      212.10     19.51 o 
   5  10   6      225.84      217.19     23.77 o 
   6  10   6      120.33       90.52     20.60 o 
   7  10   6      228.37      229.80     52.26 o 
   0  11   6       64.24       78.01     13.99 o 
   1  11   6      105.50       90.65      9.48 o 
   2  11   6      281.32      311.10     15.54 o 
   3  11   6       38.48       45.16      5.27 o 
   4  11   6       66.59       57.06      8.32 o 
   5  11   6       10.30       12.01      4.29 o 
   6  11   6      219.53      272.17     36.06 o 
   0  12   6      301.23      276.01     34.51 o 
   1  12   6       55.05       53.63      6.03 o 
   2  12   6      132.66      128.13     12.03 o 
   3  12   6       25.29       27.07      4.47 o 
   4  12   6      171.40      161.02     16.42 o 
   5  12   6      286.07      344.71     35.77 o 
   6  12   6       16.73       23.52      9.96 o 
   0  13   6       62.79       72.66     12.35 o 
   1  13   6       15.85       22.79      4.98 o 
   2  13   6      111.14      103.44     11.89 o 
   3  13   6      216.37      242.23     18.80 o 
   4  13   6      157.57      159.64     18.98 o 
   5  13   6      113.24       86.24     14.65 o 
   0  14   6        3.13       18.45      7.21 o 
   1  14   6       24.17       22.38      5.19 o 
   2  14   6       95.57       87.75     10.91 o 
   3  14   6       94.47       83.80     12.72 o 
   4  14   6       47.80       53.37      9.73 o 
   0  15   6       61.95       37.28     14.78 o 
   1  15   6       11.88       19.94      5.67 o 
   2  15   6       69.20       74.10     11.72 o 
   3  15   6       24.66       25.35      9.18 o 
   0  16   6        2.39       20.94     11.72 o 
   1  16   6       72.78       40.07     10.27 o 
   1   0   7      981.98      921.27     13.31 o 
   2   0   7     2656.50     2374.95     35.17 o 
   3   0   7     2347.73     2191.83     29.38 o 
   4   0   7      780.70      807.14     19.61 o 
   5   0   7      760.12      730.70     30.68 o 
   6   0   7      362.30      369.42     36.04 o 
   7   0   7      379.65      359.06     70.63 o 
   8   0   7      163.32      148.75     35.15 o 
   9   0   7        0.19       18.61     13.60 o 
   0   1   7      402.65      410.83      6.57 o 
   1   1   7    15812.53    15474.05     90.16 o 
   2   1   7     1181.49     1125.77      9.07 o 
   3   1   7     2653.01     2758.38     19.78 o 
   4   1   7      230.78      211.65      7.73 o 
   5   1   7     1146.04     1151.66     17.23 o 
   6   1   7      977.26     1031.25     24.38 o 
   7   1   7      214.21      177.21     42.97 o 
   8   1   7        2.76        8.68      9.36 o 
   9   1   7      117.53       87.40     33.86 o 
   0   2   7      240.74      267.45      4.60 o 
   1   2   7     3431.13     3170.34     32.58 o 
   2   2   7     1851.32     1884.55     16.54 o 
   3   2   7      546.85      587.97      8.88 o 
   4   2   7      764.69      728.14     11.21 o 
   5   2   7      648.90      681.84     17.64 o 
   6   2   7      467.89      505.65     19.75 o 
   7   2   7      728.46      770.27     26.22 o 
   8   2   7       17.69        1.86     12.38 o 
   9   2   7       70.52       48.56     19.58 o 
   0   3   7     3502.00     3466.77     34.12 o 
   1   3   7     2225.26     2165.72     18.03 o 
   2   3   7     6368.41     6536.90     58.72 o 
   3   3   7     4461.81     4652.84     30.70 o 
   4   3   7      383.40      409.35     11.20 o 
   5   3   7       74.71       72.22      8.55 o 
   6   3   7      132.62      147.74     20.34 o 
   7   3   7       37.61       26.92     10.99 o 
   8   3   7       55.51       47.25     14.99 o 
   0   4   7     7044.96     7159.98    107.22 o 
   1   4   7      506.00      498.15      7.96 o 
   2   4   7      936.92     1060.55     14.48 o 
   3   4   7     1838.99     2023.38     19.77 o 
   4   4   7      147.13      137.33      7.18 o 
   5   4   7      298.45      347.12     15.98 o 
   6   4   7      476.14      465.23     18.36 o 
   7   4   7      276.70      282.46     42.37 o 
   8   4   7       19.51       10.02     10.49 o 
   0   5   7     2181.36     2132.65     30.71 o 
   1   5   7     2689.08     2702.00     19.97 o 
   2   5   7     4520.23     4665.09     31.15 o 
   3   5   7     2466.44     2666.19     24.39 o 
   4   5   7      153.62      162.94      8.14 o 
   5   5   7      383.58      400.56      9.57 o 
   6   5   7      201.81      184.45     24.58 o 
   7   5   7       24.05       18.06      5.52 o 
   8   5   7       36.66       36.92     13.65 o 
   0   6   7     1205.98     1430.70     16.91 o 
   1   6   7      944.52      917.43     12.20 o 
   2   6   7      976.84      994.80     11.29 o 
   3   6   7      476.99      464.99      7.70 o 
   4   6   7      105.82      108.84      6.38 o 
   5   6   7      146.21      192.71     18.13 o 
   6   6   7       69.67       62.07      9.10 o 
   7   6   7       17.92       20.54      7.27 o 
   8   6   7       35.66       26.47     11.21 o 
   0   7   7      387.82      412.45     13.60 o 
   1   7   7      710.49      716.34     15.09 o 
   2   7   7     1565.51     1655.72     22.82 o 
   3   7   7       27.77       29.45      3.47 o 
   4   7   7      966.65     1032.69     22.97 o 
   5   7   7      243.65      213.40     19.55 o 
   6   7   7       10.45       13.78      5.16 o 
   7   7   7       13.59       22.97      9.10 o 
   8   7   7       94.73       93.81     83.01 o 
   0   8   7      635.57      614.85     14.66 o 
   1   8   7       12.01       16.72      2.85 o 
   2   8   7       64.17       63.61      6.26 o 
   3   8   7      843.17      830.06     11.71 o 
   4   8   7      126.76      110.62      9.86 o 
   5   8   7      244.37      249.67     15.58 o 
   6   8   7      203.49      246.67     23.41 o 
   7   8   7      189.96      133.22     30.37 o 
   0   9   7      335.29      323.57     13.21 o 
   1   9   7      601.01      596.34     10.89 o 
   2   9   7     1088.47     1146.47     17.19 o 
   3   9   7     2340.95     2340.66     38.20 o 
   4   9   7      165.10      135.12     11.98 o 
   5   9   7       33.92       30.10      4.68 o 
   6   9   7       44.74       48.93     10.10 o 
   7   9   7       73.79       73.32     19.61 o 
   0  10   7      401.44      400.89     11.73 o 
   1  10   7      269.05      267.75     16.89 o 
   2  10   7      909.35      855.10     16.14 o 
   3  10   7       12.45       15.75      3.66 o 
   4  10   7      216.89      219.30     18.28 o 
   5  10   7      125.93      114.16     13.83 o 
   6  10   7      281.98      248.32     37.17 o 
   7  10   7       48.77       42.92     11.22 o 
   0  11   7      795.15      779.87     19.36 o 
   1  11   7      117.08      107.31      9.97 o 
   2  11   7      346.27      326.59     28.71 o 
   3  11   7      529.09      540.82     17.00 o 
   4  11   7       97.36       97.24      8.82 o 
   5  11   7       74.70       74.69     11.99 o 
   6  11   7      225.50      273.69     39.56 o 
   0  12   7       47.74       57.03     11.25 o 
   1  12   7       87.31       73.14      7.98 o 
   2  12   7      152.08      142.74     11.36 o 
   3  12   7       99.99       87.06      8.70 o 
   4  12   7       78.77       48.33      8.09 o 
   5  12   7      146.49      156.15     22.32 o 
   6  12   7      230.47      205.50     50.13 o 
   0  13   7      183.55      170.79     24.99 o 
   1  13   7      135.43      131.80     11.20 o 
   2  13   7      140.44      106.51     11.43 o 
   3  13   7      123.50      110.82     11.75 o 
   4  13   7       26.85       30.53      4.99 o 
   5  13   7       14.55       29.80      7.03 o 
   0  14   7      167.11      168.45     24.83 o 
   1  14   7       60.31       58.56      9.29 o 
   2  14   7       33.61       31.62      6.34 o 
   3  14   7       51.07       62.44     11.67 o 
   4  14   7       13.39       14.10      5.54 o 
   0  15   7       84.92       54.19     16.00 o 
   1  15   7       75.89       67.08     15.00 o 
   2  15   7      123.72      107.10     16.44 o 
   3  15   7      124.90      120.43     18.76 o 
   0  16   7       30.83       46.32     21.85 o 
   1  16   7       17.04       15.78      6.77 o 
   0   0   8    24903.67    25174.23    218.80 o 
   1   0   8      683.94      649.70     10.27 o 
   2   0   8     4028.95     3891.30     45.66 o 
   3   0   8     2372.09     2416.59     42.06 o 
   4   0   8      271.59      278.94     10.43 o 
   5   0   8      121.68      140.44     20.92 o 
   6   0   8        1.18       14.03      7.78 o 
   7   0   8       16.23       28.81     13.40 o 
   8   0   8       79.95       63.22     26.24 o 
   9   0   8        6.70      -11.20     15.90 o 
   0   1   8    14370.24    13851.33    181.75 o 
   1   1   8     1217.97     1112.39     11.39 o 
   2   1   8       84.30       81.98      2.60 o 
   3   1   8     1617.45     1678.52     15.62 o 
   4   1   8      152.90      151.71      4.98 o 
   5   1   8      966.45     1052.73     15.70 o 
   6   1   8      100.33       99.97     15.32 o 
   7   1   8      278.72      211.90     41.37 o 
   8   1   8       69.87       87.78     19.98 o 
   9   1   8      215.52      151.32     32.12 o 
   0   2   8     3946.37     3670.62     35.27 o 
   1   2   8       39.16       39.76      3.38 o 
   2   2   8     1948.62     1957.27     17.13 o 
   3   2   8      751.39      743.38     10.24 o 
   4   2   8     1452.55     1529.66     33.47 o 
   5   2   8        7.39        8.13      2.78 o 
   6   2   8      820.18      768.92     15.72 o 
   7   2   8      221.62      195.03     27.92 o 
   8   2   8       73.33       47.30     16.36 o 
   9   2   8       41.95       50.04     15.18 o 
   0   3   8     3315.95     3444.55     73.20 o 
   1   3   8     1796.31     1747.95     15.90 o 
   2   3   8     4255.92     4245.82     40.92 o 
   3   3   8      266.77      295.53      3.92 o 
   4   3   8      400.68      434.83      7.15 o 
   5   3   8      134.79      144.55      8.49 o 
   6   3   8      765.67      774.58     18.71 o 
   7   3   8      124.26       94.50     17.54 o 
   8   3   8       55.53       47.86     15.63 o 
   0   4   8     4469.58     4501.89     32.39 o 
   1   4   8     6188.40     6307.77     42.44 o 
   2   4   8     5225.50     5538.69     46.07 o 
   3   4   8      836.39      870.64     13.32 o 
   4   4   8       59.37       52.97      4.93 o 
   5   4   8      640.70      690.17     15.03 o 
   6   4   8       36.30       43.63      8.19 o 
   7   4   8       43.41       50.90     17.74 o 
   8   4   8        9.67       15.17      9.06 o 
   0   5   8     2930.66     2750.47     35.14 o 
   1   5   8     6580.06     7407.79     46.84 o 
   2   5   8      716.76      784.86     10.87 o 
   3   5   8       43.07       56.07      4.67 o 
   4   5   8     1453.46     1533.13     17.61 o 
   5   5   8       45.31       32.35      4.03 o 
   6   5   8      104.75       88.61     17.79 o 
   7   5   8       35.42       16.94     13.91 o 
   8   5   8       52.13       41.99     11.28 o 
   0   6   8     1453.85     1549.06     21.55 o 
   1   6   8      746.47      757.10     12.21 o 
   2   6   8     1593.67     1652.68     18.12 o 
   3   6   8      210.84      228.64      8.46 o 
   4   6   8       70.07       73.93      6.88 o 
   5   6   8      187.59      175.38     16.98 o 
   6   6   8       80.14       53.08     10.05 o 
   7   6   8        4.50       10.34      7.86 o 
   8   6   8       61.98       72.91     20.02 o 
   0   7   8      600.84      644.91     16.48 o 
   1   7   8      333.17      332.51      8.20 o 
   2   7   8       16.54       20.29      3.14 o 
   3   7   8      825.76      824.24     16.00 o 
   4   7   8     1795.56     1894.48     31.96 o 
   5   7   8      260.06      220.86     20.46 o 
   6   7   8      380.87      432.06     26.89 o 
   7   7   8       21.80       22.70      9.46 o 
   8   7   8      114.19      105.53     30.00 o 
   0   8   8      580.52      600.35     15.05 o 
   1   8   8     1016.42      982.08     12.89 o 
   2   8   8       69.00       67.75      6.30 o 
   3   8   8      784.05      830.66     13.28 o 
   4   8   8      181.21      181.17     16.14 o 
   5   8   8       24.32       12.13      3.82 o 
   6   8   8       79.48       55.94      9.29 o 
   7   8   8       22.98       19.42     11.16 o 
   0   9   8       78.49       84.11     10.10 o 
   1   9   8       30.36       39.19      5.02 o 
   2   9   8       74.42       70.29      6.17 o 
   3   9   8      212.71      210.48     15.19 o 
   4   9   8       80.84       79.65     10.07 o 
   5   9   8       63.15       41.82      6.88 o 
   6   9   8      101.88       77.58     18.64 o 
   7   9   8      216.91      188.49     38.70 o 
   0  10   8       19.32       25.16      4.83 o 
   1  10   8      168.24      159.24     12.96 o 
   2  10   8      198.97      185.38     14.56 o 
   3  10   8      449.36      459.76     19.06 o 
   4  10   8      494.79      519.76     24.69 o 
   5  10   8      364.29      372.48     16.44 o 
   6  10   8      342.11      389.03     48.44 o 
   7  10   8       95.97       80.07     21.78 o 
   0  11   8       15.40       12.76      6.91 o 
   1  11   8      324.44      320.85     11.60 o 
   2  11   8      290.88      316.96     18.00 o 
   3  11   8      175.51      213.32     17.48 o 
   4  11   8      275.51      288.56     17.36 o 
   5  11   8       71.73       84.96     15.69 o 
   6  11   8       58.04       71.34     11.64 o 
   0  12   8      611.39      638.22     22.90 o 
   1  12   8      183.39      189.07     17.30 o 
   2  12   8       97.41       90.58      8.07 o 
   3  12   8       10.73        8.84      4.19 o 
   4  12   8       14.59       17.80      4.34 o 
   5  12   8        8.20       20.20      5.98 o 
   6  12   8      138.04      139.52     24.38 o 
   0  13   8       31.34       31.00      6.54 o 
   1  13   8       57.70       56.63      8.33 o 
   2  13   8        5.10       13.78      3.49 o 
   3  13   8       50.24       41.39      8.27 o 
   4  13   8       49.76       51.88      7.47 o 
   5  13   8      242.08      217.76     39.49 o 
   0  14   8        5.77       13.68      6.80 o 
   1  14   8      577.54      620.69     19.28 o 
   2  14   8       24.79       34.48      6.99 o 
   3  14   8      175.73      188.62     27.57 o 
   4  14   8       88.64       96.76     15.71 o 
   0  15   8       27.33       24.81     11.61 o 
   1  15   8      283.23      257.94     37.12 o 
   2  15   8       44.02       38.06      9.71 o 
   3  15   8        8.81       12.02      7.09 o 
   0  16   8       31.25       55.59     15.19 o 
   1  16   8      385.13      483.14     28.51 o 
   1   0   9     2107.67     1962.54     23.16 o 
   2   0   9      959.10      872.72     75.08 o 
   3   0   9     1300.17     1338.37     24.87 o 
   4   0   9       12.62       14.50      2.84 o 
   5   0   9     1017.33      977.18     22.21 o 
   6   0   9     1592.41     1745.26     59.61 o 
   7   0   9      188.08      157.22     29.20 o 
   8   0   9      136.46      138.95     52.24 o 
   9   0   9      189.36      193.42     67.75 o 
   0   1   9     2861.00     2643.00     31.20 o 
   1   1   9      408.99      371.89      5.51 o 
   2   1   9      223.13      214.57      4.26 o 
   3   1   9      880.13      881.66     13.28 o 
   4   1   9        1.23        3.24      2.11 o 
   5   1   9      150.70      123.64     13.51 o 
   6   1   9     1069.17      967.89     43.04 o 
   7   1   9      621.82      668.72     22.02 o 
   8   1   9       81.64       87.36     23.53 o 
   9   1   9       13.32       -3.36     12.77 o 
   0   2   9     1471.70     1410.25     23.20 o 
   1   2   9      508.32      481.89      6.27 o 
   2   2   9      598.54      564.74      8.74 o 
   3   2   9      639.42      658.94     10.19 o 
   4   2   9      472.44      440.19      6.37 o 
   5   2   9     2557.43     2685.48     31.91 o 
   6   2   9       93.57       98.33     12.57 o 
   7   2   9        5.38       12.76      5.24 o 
   8   2   9      237.37      175.52     40.44 o 
   0   3   9       42.25       59.17      6.26 o 
   1   3   9     1854.99     1766.44     15.93 o 
   2   3   9     1755.53     1781.44     13.75 o 
   3   3   9       82.82       83.67      4.87 o 
   4   3   9      445.22      444.59      7.80 o 
   5   3   9      393.68      413.74      7.57 o 
   6   3   9      161.38      133.93     20.38 o 
   7   3   9      671.55      663.86     33.81 o 
   8   3   9       39.88       34.23     15.48 o 
   0   4   9     9701.51    10192.33     98.23 o 
   1   4   9      119.40      125.97      4.94 o 
   2   4   9      795.59      754.95     11.08 o 
   3   4   9      999.81     1044.84     17.41 o 
   4   4   9      145.08      151.51      6.55 o 
   5   4   9      921.77      932.97     22.71 o 
   6   4   9      269.58      272.19     17.90 o 
   7   4   9       65.02       73.55     19.24 o 
   8   4   9        9.61       16.38     10.23 o 
   0   5   9    14840.15    15605.00    225.11 o 
   1   5   9     3677.81     3907.35     26.76 o 
   2   5   9      583.13      559.94     10.13 o 
   3   5   9      177.09      182.15      6.44 o 
   4   5   9      616.10      651.09     13.09 o 
   5   5   9       34.16       28.63      4.84 o 
   6   5   9       55.12       59.16     10.47 o 
   7   5   9      222.79      228.49     37.59 o 
   8   5   9       17.36       21.19      8.77 o 
   0   6   9     3472.96     3815.04     57.44 o 
   1   6   9     3168.04     3342.86     38.92 o 
   2   6   9      509.32      542.56     10.24 o 
   3   6   9      146.22      159.29      5.46 o 
   4   6   9      592.69      577.95      9.68 o 
   5   6   9      461.02      422.34     14.79 o 
   6   6   9        7.81       14.81      5.19 o 
   7   6   9       36.97       50.38      9.34 o 
   8   6   9       38.43       20.18     15.02 o 
   0   7   9       63.22       50.39      5.41 o 
   1   7   9      227.94      261.88      7.31 o 
   2   7   9      258.17      288.00      7.36 o 
   3   7   9     1018.85     1065.83     16.00 o 
   4   7   9      193.33      215.87     14.48 o 
   5   7   9      104.05       97.86      9.88 o 
   6   7   9       96.98       88.21     13.81 o 
   7   7   9       80.27       67.44     19.00 o 
   8   7   9        4.69       25.48      8.27 o 
   0   8   9      125.08      121.84     10.72 o 
   1   8   9      193.88      203.19      7.21 o 
   2   8   9      233.07      223.30      9.28 o 
   3   8   9     1541.27     1544.62     17.84 o 
   4   8   9       21.39       11.85      3.62 o 
   5   8   9      273.09      268.74     25.62 o 
   6   8   9       19.47       19.66     10.17 o 
   7   8   9      275.26      313.82     27.65 o 
   0   9   9       68.89       68.87      8.06 o 
   1   9   9      112.73      115.81     10.00 o 
   2   9   9      343.04      338.71      9.20 o 
   3   9   9      290.35      320.84     11.99 o 
   4   9   9      100.99       82.57      8.95 o 
   5   9   9       79.72       82.76     10.07 o 
   6   9   9      175.94      140.17     22.63 o 
   7   9   9        0.83       16.52      8.25 o 
   0  10   9      108.27      100.79     13.15 o 
   1  10   9      135.93      129.12     10.95 o 
   2  10   9      114.85      137.13     11.53 o 
   3  10   9      186.90      199.86     15.77 o 
   4  10   9      128.96      134.07     12.89 o 
   5  10   9       30.17       34.39      7.15 o 
   6  10   9       54.91       77.39     18.15 o 
   7  10   9      421.93      507.40     31.35 o 
   0  11   9       34.49       31.59      7.66 o 
   1  11   9      156.97      158.45     15.42 o 
   2  11   9      370.40      383.40     18.78 o 
   3  11   9      108.84      107.25     10.62 o 
   4  11   9       39.26       28.69      7.84 o 
   5  11   9       61.50       61.77     10.52 o 
   6  11   9       24.70       16.00     12.62 o 
   0  12   9       10.78       12.43      7.32 o 
   1  12   9       85.89       72.51      8.84 o 
   2  12   9       53.62       52.76      6.18 o 
   3  12   9      166.81      154.80     20.93 o 
   4  12   9      213.41      230.36     17.62 o 
   5  12   9       27.13       24.65      6.43 o 
   6  12   9      167.51      138.42     48.34 o 
   0  13   9       39.23       44.74      8.22 o 
   1  13   9       40.96       47.47      7.85 o 
   2  13   9        6.55       11.78      4.85 o 
   3  13   9      340.32      446.47     33.87 o 
   4  13   9       96.44      103.44     14.46 o 
   5  13   9       14.46       26.67      6.91 o 
   0  14   9       15.17       31.49      7.77 o 
   1  14   9       20.14       26.77      7.44 o 
   2  14   9       55.64       54.82      8.83 o 
   3  14   9       25.69       34.10      7.03 o 
   4  14   9       34.64       47.73     11.94 o 
   0  15   9      487.19      569.41     75.79 o 
   1  15   9       49.22       58.43      8.62 o 
   2  15   9       75.20       66.49     14.08 o 
   3  15   9       10.02       24.96      6.38 o 
   0  16   9      221.02      219.30     50.75 o 
   1  16   9       69.85       53.98     14.84 o 
   0   0  10     4885.58     4746.25     69.93 o 
   1   0  10     4554.78     4249.63     62.43 o 
   2   0  10     1170.67     1131.76     15.04 o 
   3   0  10       40.44       52.12      5.96 o 
   4   0  10      542.83      543.87     15.67 o 
   5   0  10      151.61      129.71     14.97 o 
   6   0  10       27.93       13.09      9.72 o 
   7   0  10        7.21        9.86      8.08 o 
   8   0  10      371.80      285.05     79.88 o 
   9   0  10        7.43       37.28     15.79 o 
   0   1  10     1730.14     1670.81     19.72 o 
   1   1  10      266.58      246.09      2.92 o 
   2   1  10      899.31      860.49      9.87 o 
   3   1  10       10.90       11.76      1.79 o 
   4   1  10      705.74      681.59     12.51 o 
   5   1  10      163.43      168.79     16.84 o 
   6   1  10     1693.16     1590.80     44.01 o 
   7   1  10        8.90       23.75      7.32 o 
   8   1  10      408.59      382.55     23.41 o 
   0   2  10     2046.83     2025.45     23.60 o 
   1   2  10     1105.11     1015.94     11.23 o 
   2   2  10     1827.50     1863.52     17.11 o 
   3   2  10      600.89      642.44     11.64 o 
   4   2  10      289.28      260.77      9.71 o 
   5   2  10      849.00      833.42     22.66 o 
   6   2  10      433.86      467.83     18.92 o 
   7   2  10       34.03       25.16      8.46 o 
   8   2  10       31.97       -0.42     15.96 o 
   0   3  10       93.00       88.81      6.52 o 
   1   3  10       70.43       82.90      6.20 o 
   2   3  10     3237.06     3221.10     21.87 o 
   3   3  10      190.95      188.96      5.78 o 
   4   3  10      687.98      709.69     16.45 o 
   5   3  10      172.43      158.42     10.52 o 
   6   3  10      721.06      776.10     18.01 o 
   7   3  10        5.15       10.03     10.37 o 
   8   3  10      122.68       91.82     19.71 o 
   0   4  10     1178.84     1062.99     17.48 o 
   1   4  10      203.53      257.46      5.93 o 
   2   4  10      444.78      450.74      7.11 o 
   3   4  10      450.76      460.65      8.53 o 
   4   4  10      465.82      488.62     12.66 o 
   5   4  10      196.72      209.49     14.93 o 
   6   4  10        2.48       15.83      4.93 o 
   7   4  10       16.36       26.94      7.99 o 
   8   4  10       24.87       27.74     11.13 o 
   0   5  10    12908.29    13734.34    120.19 o 
   1   5  10      355.69      390.93      6.65 o 
   2   5  10     1625.77     1708.23     16.57 o 
   3   5  10      105.25       98.02      5.73 o 
   4   5  10      176.46      204.27      9.89 o 
   5   5  10        6.39       14.19      3.31 o 
   6   5  10       24.98       12.30      5.03 o 
   7   5  10       10.97       12.57      6.45 o 
   8   5  10       81.18       74.51     29.66 o 
   0   6  10     1073.48     1222.27     20.16 o 
   1   6  10       13.91       14.15      2.84 o 
   2   6  10      104.39       98.99      5.52 o 
   3   6  10      633.61      609.27     11.38 o 
   4   6  10      130.60      141.46     10.41 o 
   5   6  10       79.58       79.43      8.20 o 
   6   6  10      186.86      195.45     25.85 o 
   7   6  10       86.17       75.88     15.15 o 
   8   6  10       21.13       25.69     11.48 o 
   0   7  10      199.05      211.68      9.09 o 
   1   7  10      279.40      280.30      5.68 o 
   2   7  10      398.58      397.63     11.16 o 
   3   7  10      616.72      616.32     11.39 o 
   4   7  10     1270.20     1221.50     20.72 o 
   5   7  10       15.45       15.71      4.26 o 
   6   7  10      650.03      722.28     38.43 o 
   7   7  10       11.49       21.51      7.93 o 
   8   7  10       45.10       56.65     15.70 o 
   0   8  10      494.29      536.86     19.63 o 
   1   8  10      167.44      169.30      8.68 o 
   2   8  10      409.25      430.89      8.23 o 
   3   8  10      512.58      526.41     11.98 o 
   4   8  10      482.03      535.59     11.20 o 
   5   8  10       56.49       44.21      7.73 o 
   6   8  10      180.67      235.29     22.10 o 
   7   8  10       69.66       64.95     14.80 o 
   0   9  10      130.02      129.13     13.82 o 
   1   9  10       85.63      100.48      8.19 o 
   2   9  10     1056.71     1030.42     13.84 o 
   3   9  10      433.70      483.90     13.66 o 
   4   9  10      569.92      564.76     20.45 o 
   5   9  10       49.04       60.39      9.50 o 
   6   9  10       34.24       53.13     17.24 o 
   7   9  10       25.81       32.64      9.29 o 
   0  10  10       37.76       35.12      6.55 o 
   1  10  10       37.51       38.20      4.49 o 
   2  10  10      273.46      319.44     11.40 o 
   3  10  10      191.49      166.46     16.60 o 
   4  10  10       11.67       17.31      4.08 o 
   5  10  10        8.44       15.30      4.40 o 
   6  10  10      129.17      113.03     16.55 o 
   7  10  10      120.03      104.83     33.30 o 
   0  11  10        1.08       14.36      5.85 o 
   1  11  10       28.77       24.76      5.27 o 
   2  11  10      115.39       95.77      9.61 o 
   3  11  10      154.93      182.22     17.70 o 
   4  11  10       78.09       80.63     10.21 o 
   5  11  10       34.15       33.43      7.51 o 
   6  11  10      366.00      483.44     59.72 o 
   0  12  10        6.32       12.62      6.02 o 
   1  12  10       30.36       41.00      6.16 o 
   2  12  10        9.64       13.30      3.95 o 
   3  12  10      439.21      468.32     36.93 o 
   4  12  10       91.47       86.86     14.80 o 
   5  12  10        8.21        6.76      6.36 o 
   0  13  10       25.50       29.84      8.36 o 
   1  13  10       33.60       31.29      5.74 o 
   2  13  10       81.38       92.47     10.67 o 
   3  13  10      125.61      132.54     16.37 o 
   4  13  10       35.30       37.87      7.18 o 
   5  13  10       14.55       20.65      6.28 o 
   0  14  10       21.84       37.44      9.89 o 
   1  14  10      137.22      129.39     14.27 o 
   2  14  10      263.80      275.23     22.53 o 
   3  14  10       84.89       74.32     10.18 o 
   4  14  10      157.74      135.47     23.08 o 
   0  15  10      495.92      478.08     78.10 o 
   1  15  10      328.42      365.13     38.02 o 
   2  15  10       98.93       91.70     11.69 o 
   3  15  10       57.81       60.29     11.74 o 
   0  16  10      468.74      531.55     31.50 o 
   1   0  11     1572.80     1438.04     17.41 o 
   2   0  11     4500.17     4302.92     89.14 o 
   3   0  11     1235.74     1304.83     46.26 o 
   4   0  11       22.32       39.54      8.62 o 
   5   0  11        7.54       11.17      4.86 o 
   6   0  11      660.11      658.36     25.71 o 
   7   0  11      341.18      346.66     18.66 o 
   8   0  11      412.42      549.28     71.84 o 
   0   1  11       23.43        9.91      2.19 o 
   1   1  11     4470.99     4260.72     29.23 o 
   2   1  11      256.31      242.29      3.47 o 
   3   1  11     1033.64     1078.13     16.87 o 
   4   1  11      860.37      862.80     14.93 o 
   5   1  11      503.22      492.73     11.23 o 
   6   1  11       34.16       26.87      9.27 o 
   7   1  11      189.80      186.57     26.27 o 
   8   1  11       96.11       85.15     20.54 o 
   0   2  11      108.24       89.91      7.17 o 
   1   2  11     1469.38     1428.59     14.43 o 
   2   2  11       57.48       60.46      3.32 o 
   3   2  11      841.08      886.21     11.94 o 
   4   2  11      480.16      521.41     11.25 o 
   5   2  11      214.57      216.25     12.10 o 
   6   2  11       52.33       46.56     11.09 o 
   7   2  11      181.28      181.31     28.48 o 
   8   2  11       72.90       81.95     22.81 o 
   0   3  11      190.76      182.31      7.54 o 
   1   3  11     2183.17     2088.85     18.48 o 
   2   3  11     1144.38     1017.42     12.43 o 
   3   3  11     1031.95     1123.19     12.45 o 
   4   3  11      431.38      421.92     14.17 o 
   5   3  11      389.94      430.35     13.82 o 
   6   3  11       54.23       58.65      8.86 o 
   7   3  11       19.86       20.89      8.03 o 
   8   3  11       94.39       59.13     16.01 o 
   0   4  11     2714.15     2752.36     32.10 o 
   1   4  11     2215.23     2289.80     26.61 o 
   2   4  11     1437.88     1387.92     14.49 o 
   3   4  11      383.54      410.95      8.15 o 
   4   4  11      148.85      151.33      7.30 o 
   5   4  11       98.62      100.45      9.75 o 
   6   4  11      444.97      419.26     20.28 o 
   7   4  11      110.76       99.01     17.98 o 
   8   4  11      118.59      122.16     34.63 o 
   0   5  11     2035.91     2073.65     25.42 o 
   1   5  11     1095.49     1199.12     14.67 o 
   2   5  11      786.76      780.90     11.49 o 
   3   5  11      907.60      936.71     13.05 o 
   4   5  11       67.85       71.28      5.94 o 
   5   5  11      130.35      148.31      9.42 o 
   6   5  11       73.76       49.10     10.58 o 
   7   5  11      141.47      144.92     29.12 o 
   8   5  11      134.03      142.82     31.34 o 
   0   6  11      589.62      660.02     20.00 o 
   1   6  11     1216.86     1365.43     14.71 o 
   2   6  11       38.55       37.42      3.51 o 
   3   6  11       29.44       25.81      3.47 o 
   4   6  11      432.13      413.14     18.96 o 
   5   6  11       52.49       48.86      6.05 o 
   6   6  11       20.31       34.96      7.34 o 
   7   6  11       16.11       24.81     10.83 o 
   8   6  11        5.64       -2.82     13.29 o 
   0   7  11     1508.99     1745.50     32.24 o 
   1   7  11       43.77       40.09      3.86 o 
   2   7  11       76.29       80.03      6.86 o 
   3   7  11      424.28      438.27     10.18 o 
   4   7  11       16.49       26.97      4.38 o 
   5   7  11       22.42       38.81      5.61 o 
   6   7  11       11.56       21.78      7.13 o 
   7   7  11       41.63       32.92     11.36 o 
   8   7  11      186.31      193.85     37.78 o 
   0   8  11       27.32       24.94      5.53 o 
   1   8  11       46.55       44.68      4.57 o 
   2   8  11      112.17      104.10     10.52 o 
   3   8  11      319.56      305.95      8.78 o 
   4   8  11      273.37      261.85     15.00 o 
   5   8  11      265.87      221.86     21.08 o 
   6   8  11       34.93       38.81      7.67 o 
   7   8  11      153.20      135.22     26.70 o 
   0   9  11       66.48       70.22      8.89 o 
   1   9  11      269.11      266.11     19.02 o 
   2   9  11      102.64       94.08      7.84 o 
   3   9  11     1348.99     1399.72     20.40 o 
   4   9  11      280.05      261.15     16.84 o 
   5   9  11      199.27      192.84     23.46 o 
   6   9  11      251.31      275.02     18.76 o 
   7   9  11       71.55       65.65     19.00 o 
   0  10  11       40.88       47.98     10.25 o 
   1  10  11       78.79       74.19      6.38 o 
   2  10  11       91.08       83.62      8.72 o 
   3  10  11      182.34      183.03     16.83 o 
   4  10  11       90.66       73.03      8.99 o 
   5  10  11       41.15       38.20      7.30 o 
   6  10  11      156.41      166.36     14.43 o 
   0  11  11      287.87      311.11     22.94 o 
   1  11  11      144.66      139.58     13.06 o 
   2  11  11       64.44       70.46      6.86 o 
   3  11  11      203.91      229.00     15.88 o 
   4  11  11      273.85      332.87     20.18 o 
   5  11  11        7.40        9.76      5.70 o 
   6  11  11        5.25       17.53      8.50 o 
   0  12  11      178.51      175.51     23.53 o 
   1  12  11      159.89      146.08     15.45 o 
   2  12  11       66.18       77.84      9.21 o 
   3  12  11        7.99       17.67      4.48 o 
   4  12  11       99.66      110.63     13.33 o 
   5  12  11        2.20       18.89      6.34 o 
   0  13  11       30.62       30.09      8.53 o 
   1  13  11       31.45       19.56      5.33 o 
   2  13  11      221.52      209.38     22.43 o 
   3  13  11      102.03       92.97     11.22 o 
   4  13  11      102.60       83.89     14.99 o 
   5  13  11       24.98       22.14      9.99 o 
   0  14  11      101.85       85.04     16.38 o 
   1  14  11      136.08      142.50     17.01 o 
   2  14  11      306.56      383.70     24.86 o 
   3  14  11        7.71        2.98      7.13 o 
   4  14  11       39.81       30.52      7.02 o 
   0  15  11       24.20       22.63     11.67 o 
   1  15  11      138.41      148.24     20.35 o 
   2  15  11       33.19       69.65     18.14 o 
   3  15  11      131.55      137.05     26.40 o 
   0   0  12     7646.73     7719.72    128.01 o 
   1   0  12      447.34      420.49     11.52 o 
   2   0  12     1151.12     1108.78     15.39 o 
   3   0  12      101.80       85.17      5.22 o 
   4   0  12        3.20        0.81      5.09 o 
   5   0  12       37.07       37.26      6.20 o 
   6   0  12      771.92      749.43     19.38 o 
   7   0  12        2.44       14.21      7.04 o 
   8   0  12       62.88       76.27     27.79 o 
   0   1  12      110.98      127.87      4.53 o 
   1   1  12      804.64      824.70      9.07 o 
   2   1  12       39.00       42.00      2.40 o 
   3   1  12      159.95      160.31      3.12 o 
   4   1  12      162.44      151.54      6.78 o 
   5   1  12      321.99      290.34     14.30 o 
   6   1  12      178.85      197.43     17.22 o 
   7   1  12       75.16       70.76     11.53 o 
   8   1  12       21.41       20.14      8.95 o 
   0   2  12      311.90      286.20      5.74 o 
   1   2  12      129.84      126.22      4.15 o 
   2   2  12      144.69      137.12      2.75 o 
   3   2  12      713.75      722.87     13.84 o 
   4   2  12      415.97      424.60     11.20 o 
   5   2  12      328.30      353.06     15.75 o 
   6   2  12       84.39       95.15      9.81 o 
   7   2  12        9.29       16.38     10.37 o 
   8   2  12      122.34      111.85     34.88 o 
   0   3  12     2666.01     2550.04     29.74 o 
   1   3  12      874.39      794.16      9.90 o 
   2   3  12      616.65      625.50      8.41 o 
   3   3  12      268.22      267.72      6.32 o 
   4   3  12      319.25      348.65      7.52 o 
   5   3  12      151.26      151.03      9.93 o 
   6   3  12      104.27       97.17     10.11 o 
   7   3  12       88.98       89.18     12.12 o 
   8   3  12      177.72      161.91     37.39 o 
   0   4  12        0.12        3.70      1.99 o 
   1   4  12      424.74      390.33      6.50 o 
   2   4  12      166.15      188.82      3.43 o 
   3   4  12     1115.69     1103.49     14.42 o 
   4   4  12      271.24      217.03     14.97 o 
   5   4  12      223.67      245.46     17.93 o 
   6   4  12      463.56      436.11     21.14 o 
   7   4  12       73.77       89.55     13.70 o 
   8   4  12       95.65       86.75     29.55 o 
   0   5  12     1132.15     1204.78     24.38 o 
   1   5  12       99.71       93.82      3.90 o 
   2   5  12       44.38       51.72      4.24 o 
   3   5  12      246.02      258.14      6.53 o 
   4   5  12      318.24      351.13     13.57 o 
   5   5  12      374.70      370.24     12.83 o 
   6   5  12       29.96       29.10      7.74 o 
   7   5  12      266.96      340.38     36.51 o 
   8   5  12       75.53      101.97     43.90 o 
   0   6  12      212.22      227.72      9.36 o 
   1   6  12      194.08      193.74      6.52 o 
   2   6  12      911.45      998.78     14.87 o 
   3   6  12      352.61      343.78      7.92 o 
   4   6  12      112.59      132.10     11.17 o 
   5   6  12       19.42       18.65      4.82 o 
   6   6  12       26.20       33.75      6.01 o 
   7   6  12      262.42      314.21     40.97 o 
   8   6  12      127.04      106.20     23.24 o 
   0   7  12      459.07      456.10     12.26 o 
   1   7  12      404.59      399.30      8.92 o 
   2   7  12      634.45      640.83     14.75 o 
   3   7  12      751.50      723.31     13.97 o 
   4   7  12      580.37      638.39     14.74 o 
   5   7  12      102.59      111.14     12.94 o 
   6   7  12       49.52       37.45      7.42 o 
   7   7  12       83.83      102.28     17.98 o 
   8   7  12       71.34       54.48     14.26 o 
   0   8  12      206.81      256.59     14.87 o 
   1   8  12      824.91      863.66     13.42 o 
   2   8  12       58.79       59.69      5.31 o 
   3   8  12      141.22      115.73     10.13 o 
   4   8  12        0.98        6.42      4.00 o 
   5   8  12       74.38       84.08     11.92 o 
   6   8  12      232.07      202.70     28.15 o 
   7   8  12      294.24      350.34     39.56 o 
   0   9  12      160.59      164.74     18.96 o 
   1   9  12       26.01       28.80      4.00 o 
   2   9  12      153.04      164.34     11.83 o 
   3   9  12       69.07       61.55      8.46 o 
   4   9  12        4.33       13.26      4.36 o 
   5   9  12      126.59      128.39     16.12 o 
   6   9  12       27.02       24.50      7.71 o 
   7   9  12       14.74       22.10     10.23 o 
   0  10  12       43.00       43.43      6.00 o 
   1  10  12        6.12       12.91      4.30 o 
   2  10  12      353.32      349.52     13.77 o 
   3  10  12      134.77      120.71     12.20 o 
   4  10  12      256.84      262.80     24.09 o 
   5  10  12      211.69      213.72     19.72 o 
   6  10  12       11.79       23.73      8.40 o 
   0  11  12       12.82       26.70      7.81 o 
   1  11  12      131.01      127.79     11.92 o 
   2  11  12      119.74      145.11     12.68 o 
   3  11  12       49.57       53.25      6.20 o 
   4  11  12       32.36       30.79      7.31 o 
   5  11  12       34.37       30.16      7.60 o 
   6  11  12       27.34       31.56      9.87 o 
   0  12  12       11.30       13.86      7.75 o 
   1  12  12       57.38       58.30      6.83 o 
   2  12  12       78.13       87.59      7.85 o 
   3  12  12       76.50       64.29      8.62 o 
   4  12  12      163.30      160.96     23.03 o 
   5  12  12       14.47       17.51      5.04 o 
   0  13  12        6.69       19.69      6.38 o 
   1  13  12       28.82       26.28      4.35 o 
   2  13  12       43.81       62.06      9.94 o 
   3  13  12        6.68        7.94      5.33 o 
   4  13  12      147.94      140.54     23.71 o 
   5  13  12       70.81       82.54     17.23 o 
   0  14  12      149.74      125.84     19.65 o 
   1  14  12       27.85       28.93      5.42 o 
   2  14  12       92.35       88.31     12.66 o 
   3  14  12       80.24       77.52     12.58 o 
   4  14  12       58.69       40.34      8.55 o 
   0  15  12      118.79      126.72     20.84 o 
   1  15  12        3.80       15.96      5.86 o 
   2  15  12      303.67      279.40     45.71 o 
   1   0  13        4.33        4.17      2.87 o 
   2   0  13       66.88       77.46      4.74 o 
   3   0  13      542.27      517.32     13.70 o 
   4   0  13      760.17      747.51     22.18 o 
   5   0  13       30.23       25.75      6.26 o 
   6   0  13      584.16      596.33     17.11 o 
   7   0  13       20.13       12.81      7.85 o 
   8   0  13      300.67      293.38     85.51 o 
   0   1  13     8512.89     8833.89     80.70 o 
   1   1  13      696.88      672.77      8.22 o 
   2   1  13      531.54      521.75      6.95 o 
   3   1  13      362.07      351.11      7.28 o 
   4   1  13      637.76      671.70     13.43 o 
   5   1  13       57.03       55.15      6.43 o 
   6   1  13      335.30      362.08     12.97 o 
   7   1  13       44.34       24.78      8.70 o 
   8   1  13        4.71       20.39     11.79 o 
   0   2  13     9117.50     8741.67     58.85 o 
   1   2  13      236.31      205.22      5.12 o 
   2   2  13      125.98      138.60      3.52 o 
   3   2  13      533.43      515.44      9.63 o 
   4   2  13      356.84      349.45     10.11 o 
   5   2  13       59.52       53.14      7.16 o 
   6   2  13      349.16      364.84     11.19 o 
   7   2  13        9.27       12.61      7.30 o 
   8   2  13       74.03       57.67     15.50 o 
   0   3  13      263.13      266.22     10.58 o 
   1   3  13     1410.53     1343.91     14.82 o 
   2   3  13       18.70       12.39      2.48 o 
   3   3  13        8.07        8.49      2.15 o 
   4   3  13      241.33      230.92      9.52 o 
   5   3  13       52.83       43.04      5.57 o 
   6   3  13      392.62      423.02     12.26 o 
   7   3  13      259.21      261.40     22.16 o 
   8   3  13       43.81       35.33     11.60 o 
   0   4  13      850.84      792.22     15.41 o 
   1   4  13      109.70      118.92      7.47 o 
   2   4  13      173.33      170.99      6.80 o 
   3   4  13      199.30      211.65      6.32 o 
   4   4  13        3.61        5.73      2.74 o 
   5   4  13      225.58      230.02     16.50 o 
   6   4  13       91.55       76.34     11.91 o 
   7   4  13       31.73       37.73     10.11 o 
   8   4  13       62.00       47.90     21.77 o 
   0   5  13      177.95      160.59      9.71 o 
   1   5  13      452.01      457.73      9.96 o 
   2   5  13      219.13      216.56      8.30 o 
   3   5  13        5.06       12.22      2.51 o 
   4   5  13      356.46      371.46     10.21 o 
   5   5  13       19.63       18.48      4.61 o 
   6   5  13       70.56       56.66      8.60 o 
   7   5  13      120.29      104.28     20.15 o 
   8   5  13       13.60       33.42     22.43 o 
   0   6  13        0.03        3.14      2.98 o 
   1   6  13      234.18      259.96      9.00 o 
   2   6  13      227.16      237.25      9.03 o 
   3   6  13      118.50      124.36     11.96 o 
   4   6  13      230.82      241.60     12.43 o 
   5   6  13       14.19        7.94      5.11 o 
   6   6  13       34.78       31.60      6.17 o 
   7   6  13      152.28      138.99     28.55 o 
   8   6  13       29.22       26.51      9.65 o 
   0   7  13      429.28      454.16     19.81 o 
   1   7  13      219.57      223.95      8.51 o 
   2   7  13      731.39      715.79     10.99 o 
   3   7  13      184.49      245.92     13.89 o 
   4   7  13      371.48      399.42     11.57 o 
   5   7  13      243.78      263.99     19.23 o 
   6   7  13        6.00       19.92      7.16 o 
   7   7  13       11.71       17.50      6.99 o 
   0   8  13       47.19       56.57      9.75 o 
   1   8  13        1.50        8.52      2.78 o 
   2   8  13      195.68      239.69      9.66 o 
   3   8  13      131.29      137.19     11.11 o 
   4   8  13      211.47      204.48     14.47 o 
   5   8  13       15.46       26.01      5.67 o 
   6   8  13       10.50        2.05      8.62 o 
   7   8  13       52.10       79.25     14.16 o 
   0   9  13        6.83        8.73      5.02 o 
   1   9  13      171.09      158.19     12.42 o 
   2   9  13      157.76      193.90     13.49 o 
   3   9  13       62.98       58.38      6.25 o 
   4   9  13        0.66        8.90      3.37 o 
   5   9  13       20.04       24.77      5.25 o 
   6   9  13        4.69       10.73      6.22 o 
   7   9  13       21.18       38.86     10.56 o 
   0  10  13      136.19      143.49     19.56 o 
   1  10  13        1.18       13.78      4.31 o 
   2  10  13       30.13       29.95      4.42 o 
   3  10  13      193.86      183.15     18.73 o 
   4  10  13       14.03       12.90      4.80 o 
   5  10  13       62.26       51.39      8.95 o 
   6  10  13        5.60       -1.26      8.71 o 
   0  11  13       14.91       23.92      7.82 o 
   1  11  13      513.34      524.84     11.19 o 
   2  11  13      138.42      143.95     13.20 o 
   3  11  13       86.54       79.58      7.98 o 
   4  11  13       66.46       63.97     10.50 o 
   5  11  13       21.03       17.99      6.41 o 
   6  11  13       64.44       82.61     14.87 o 
   0  12  13       81.12       63.51     10.98 o 
   1  12  13      106.90      103.04     11.09 o 
   2  12  13       44.44       37.65      5.50 o 
   3  12  13      221.13      233.75     21.50 o 
   4  12  13      146.85      130.95     18.80 o 
   5  12  13       74.62       73.13     15.90 o 
   0  13  13       41.02       39.46      9.94 o 
   1  13  13       56.61       55.04      6.24 o 
   2  13  13      223.56      228.52     16.69 o 
   3  13  13        9.03       17.64      5.31 o 
   4  13  13       14.58       21.43      6.76 o 
   5  13  13       42.62       41.98     10.89 o 
   0  14  13       76.23       68.77     11.17 o 
   1  14  13       29.52       38.13      6.64 o 
   2  14  13       57.63       69.44     10.11 o 
   3  14  13       37.31       36.55      6.40 o 
   4  14  13       30.12       22.15      8.02 o 
   0  15  13       43.90       43.80     12.40 o 
   1  15  13       21.13       15.72      6.30 o 
   2  15  13       92.98       84.61     12.79 o 
   0   0  14     1152.15     1093.49     33.58 o 
   1   0  14      300.87      289.06      8.02 o 
   2   0  14       13.94       12.57      2.32 o 
   3   0  14       39.86       39.36      5.48 o 
   4   0  14        8.19        7.03      3.74 o 
   5   0  14        9.68       21.46      4.30 o 
   6   0  14      178.99      180.60     22.90 o 
   7   0  14        1.45        9.44      7.20 o 
   8   0  14        1.18        6.13     22.28 o 
   0   1  14      150.45      156.95      5.00 o 
   1   1  14      967.44      997.99     10.91 o 
   2   1  14     2620.13     2581.77     17.90 o 
   3   1  14      116.88      103.66      2.60 o 
   4   1  14       53.63       41.56      5.70 o 
   5   1  14      363.85      340.71     10.67 o 
   6   1  14      323.14      323.85     13.59 o 
   7   1  14      160.68      154.59     22.14 o 
   8   1  14       85.14       80.51     19.81 o 
   0   2  14      255.41      259.42      4.67 o 
   1   2  14      692.27      728.81      8.52 o 
   2   2  14     1309.46     1371.48     16.13 o 
   3   2  14      856.56      836.54     15.68 o 
   4   2  14      250.73      243.65     10.59 o 
   5   2  14      156.40      164.96     15.33 o 
   6   2  14      299.48      337.29     13.43 o 
   7   2  14       21.02       17.78      5.97 o 
   8   2  14      164.91      133.45     27.37 o 
   0   3  14       91.27       99.33      5.77 o 
   1   3  14      285.92      268.59     12.09 o 
   2   3  14      425.82      383.91      6.94 o 
   3   3  14      164.53      173.60      6.04 o 
   4   3  14      368.36      322.24      7.53 o 
   5   3  14      138.60      121.87     12.43 o 
   6   3  14       85.76       54.27      8.71 o 
   7   3  14       88.09       74.04     13.50 o 
   8   3  14        8.12       19.17      9.63 o 
   0   4  14      552.06      531.59     14.74 o 
   1   4  14      734.36      750.47     12.38 o 
   2   4  14      189.19      185.12      4.76 o 
   3   4  14      234.35      257.03      6.76 o 
   4   4  14      424.00      408.25     10.40 o 
   5   4  14        6.22        2.00      4.90 o 
   6   4  14       11.17       16.25      4.43 o 
   7   4  14       26.78       34.01      9.68 o 
   8   4  14       40.93       31.87     12.30 o 
   0   5  14      536.69      548.42     11.59 o 
   1   5  14     1131.48     1131.44     14.15 o 
   2   5  14      365.44      392.56      9.18 o 
   3   5  14      619.05      600.85     13.04 o 
   4   5  14      514.85      504.50     14.58 o 
   5   5  14      352.39      334.28     26.31 o 
   6   5  14      474.15      517.55     12.74 o 
   7   5  14       61.79       51.45     13.38 o 
   8   5  14       18.53       26.80     10.31 o 
   0   6  14      351.54      328.01     11.10 o 
   1   6  14       47.98       68.78      6.44 o 
   2   6  14        3.72        5.14      2.67 o 
   3   6  14      363.95      379.62      9.63 o 
   4   6  14      180.02      134.47     11.28 o 
   5   6  14      476.88      499.61     11.91 o 
   6   6  14       35.14       33.59      4.98 o 
   7   6  14       24.66       40.70      9.55 o 
   8   6  14       73.23       40.92     12.20 o 
   0   7  14      297.67      291.92     10.37 o 
   1   7  14      319.02      282.83      8.89 o 
   2   7  14      109.51      105.02      8.35 o 
   3   7  14       37.10       60.46      6.72 o 
   4   7  14      160.48      181.18     19.34 o 
   5   7  14      108.62       72.00      8.85 o 
   6   7  14      145.94      149.16     15.49 o 
   7   7  14      134.17      138.99     17.79 o 
   0   8  14       24.30       28.65      7.25 o 
   1   8  14      102.70      102.18      8.53 o 
   2   8  14      156.09      150.91     10.86 o 
   3   8  14       54.42       65.69      6.48 o 
   4   8  14       98.20      108.07     10.37 o 
   5   8  14       44.40       30.94      6.98 o 
   6   8  14       11.72        6.08      5.55 o 
   7   8  14       40.06       59.24     16.25 o 
   0   9  14       41.20       30.31      7.09 o 
   1   9  14        8.65       20.14      4.30 o 
   2   9  14      297.42      288.76     13.26 o 
   3   9  14       18.05       15.26      4.70 o 
   4   9  14       31.44       30.15      5.64 o 
   5   9  14        3.85        9.96      3.75 o 
   6   9  14       77.42       74.24     13.38 o 
   7   9  14       75.97       52.68     13.55 o 
   0  10  14      104.91      107.09     14.48 o 
   1  10  14      112.08       91.34      8.87 o 
   2  10  14      213.58      241.64     19.16 o 
   3  10  14        2.57       15.83      4.67 o 
   4  10  14      232.01      262.44     21.92 o 
   5  10  14       41.51       35.11      6.72 o 
   6  10  14       91.35       62.64     15.72 o 
   0  11  14      344.75      290.33     20.73 o 
   1  11  14       75.43       77.72      8.80 o 
   2  11  14      405.61      377.04     18.05 o 
   3  11  14       67.07       60.99      7.61 o 
   4  11  14       32.08       33.45      7.21 o 
   5  11  14       46.51       40.23      8.02 o 
   6  11  14      132.92      136.71     21.55 o 
   0  12  14        7.85       23.42      6.62 o 
   1  12  14       93.50       79.27     11.40 o 
   2  12  14      627.44      688.52     21.47 o 
   3  12  14       35.27       28.25      5.57 o 
   4  12  14       14.15       23.73      8.18 o 
   5  12  14       33.83       34.50      7.90 o 
   0  13  14        0.19       13.47      7.47 o 
   1  13  14       29.60       42.21      6.25 o 
   2  13  14       11.50       15.65      6.11 o 
   3  13  14      122.93      117.46     13.67 o 
   4  13  14        7.84       16.28      4.78 o 
   0  14  14       74.80       65.52     13.48 o 
   1  14  14        8.55        9.62      5.80 o 
   2  14  14      135.86      100.30     11.86 o 
   3  14  14       64.92       62.42      9.67 o 
   4  14  14       26.19       31.10     10.44 o 
   0  15  14      150.82      127.01     24.86 o 
   1  15  14       81.39       84.46     12.95 o 
   2  15  14       49.52       42.90      9.77 o 
   1   0  15     5899.50     5876.83     77.01 o 
   2   0  15     1572.15     1736.89     18.30 o 
   3   0  15      593.18      570.62     15.01 o 
   4   0  15       49.95       58.79     13.19 o 
   5   0  15        0.33       -3.90      7.45 o 
   6   0  15        8.59       15.35      6.16 o 
   7   0  15        4.59       13.17      8.10 o 
   8   0  15       42.00       27.93     29.64 o 
   0   1  15     2576.58     2527.77     30.80 o 
   1   1  15     1850.45     1686.18     67.00 o 
   2   1  15      641.80      585.62      8.33 o 
   3   1  15      854.11      846.11     11.35 o 
   4   1  15      317.01      324.65     11.92 o 
   5   1  15      629.74      614.28     17.29 o 
   6   1  15       40.38       30.30      5.62 o 
   7   1  15      107.10       81.17     22.83 o 
   8   1  15       85.10       82.25     20.95 o 
   0   2  15      879.66      946.15     15.79 o 
   1   2  15      280.37      241.50      4.15 o 
   2   2  15      140.23      133.56      5.78 o 
   3   2  15     1620.11     1666.44     17.21 o 
   4   2  15        2.84        6.12      2.53 o 
   5   2  15      449.83      391.27     14.00 o 
   6   2  15       66.33       43.87      6.63 o 
   7   2  15      290.57      242.10     36.31 o 
   8   2  15       34.96       28.43     14.87 o 
   0   3  15      122.39      140.96      4.95 o 
   1   3  15      190.16      182.05      5.57 o 
   2   3  15      277.52      270.81      4.15 o 
   3   3  15      262.68      249.04      6.56 o 
   4   3  15        5.69        8.24      3.72 o 
   5   3  15      383.69      380.63     14.56 o 
   6   3  15      122.44      117.90     13.07 o 
   7   3  15       34.36       16.17      5.71 o 
   8   3  15       14.93       25.53     11.66 o 
   0   4  15     2091.10     2320.50     37.45 o 
   1   4  15      896.21      906.43     15.48 o 
   2   4  15      158.14      160.85      6.08 o 
   3   4  15     1125.78     1115.49     17.69 o 
   4   4  15      414.59      418.55     12.19 o 
   5   4  15      376.94      399.67     17.74 o 
   6   4  15       15.21       19.24      4.21 o 
   7   4  15      145.64      137.59     21.45 o 
   8   4  15      110.78      132.40     22.46 o 
   0   5  15       77.40       89.58      7.61 o 
   1   5  15      473.43      454.16      9.58 o 
   2   5  15      424.60      427.17      6.40 o 
   3   5  15      468.00      435.75      8.60 o 
   4   5  15       36.81       37.90      5.91 o 
   5   5  15       25.64       14.93      5.21 o 
   6   5  15      311.87      375.58     19.51 o 
   7   5  15      211.29      195.23     34.47 o 
   8   5  15       46.39       47.17     10.66 o 
   0   6  15      104.68       97.39      9.25 o 
   1   6  15       80.12       84.72      7.59 o 
   2   6  15      342.40      332.38     12.35 o 
   3   6  15      308.92      281.18      9.64 o 
   4   6  15       17.69       12.06      3.68 o 
   5   6  15      187.49      193.59     18.42 o 
   6   6  15       97.59      105.67     11.89 o 
   7   6  15       29.46       24.25      7.24 o 
   8   6  15       16.68       20.84      9.29 o 
   0   7  15      110.33      104.65     14.08 o 
   1   7  15      387.83      370.04      9.02 o 
   2   7  15      322.39      315.83      8.28 o 
   3   7  15      143.16      133.58     11.52 o 
   4   7  15       37.92       41.58      6.76 o 
   5   7  15      193.24      200.90     13.08 o 
   6   7  15       61.55       57.24     10.38 o 
   7   7  15       52.30       47.04      9.75 o 
   0   8  15       15.11       13.30      5.09 o 
   1   8  15      224.93      222.59     10.85 o 
   2   8  15       62.89       64.97      6.90 o 
   3   8  15      123.91      150.44     13.18 o 
   4   8  15      364.65      369.79     19.34 o 
   5   8  15      213.43      221.93     14.43 o 
   6   8  15       38.55       31.40      8.28 o 
   7   8  15       24.54       31.68     10.24 o 
   0   9  15      700.11      743.27     33.71 o 
   1   9  15      790.97      829.15     13.60 o 
   2   9  15      248.56      280.10     17.13 o 
   3   9  15      232.61      264.60     12.24 o 
   4   9  15      190.78      172.31     15.64 o 
   5   9  15      147.15      125.20     19.03 o 
   6   9  15       20.66       19.49      5.74 o 
   7   9  15       81.23       71.50     18.65 o 
   0  10  15        0.61        6.90      5.49 o 
   1  10  15       56.49       41.30      6.50 o 
   2  10  15      224.32      242.95     13.39 o 
   3  10  15      143.42      120.85     11.26 o 
   4  10  15        8.74       14.90      5.44 o 
   5  10  15       30.69       33.64      5.95 o 
   6  10  15       28.25       40.00      9.79 o 
   0  11  15       28.98       27.60      8.67 o 
   1  11  15      117.26      112.89     10.33 o 
   2  11  15       33.93       32.74      7.26 o 
   3  11  15      101.19       90.42     10.14 o 
   4  11  15       16.55       15.41      4.68 o 
   5  11  15        5.03       12.55      3.97 o 
   6  11  15       18.76       21.55      5.67 o 
   0  12  15        2.85        9.94      5.78 o 
   1  12  15      110.06       92.05     10.33 o 
   2  12  15      279.47      273.33     30.27 o 
   3  12  15      242.45      239.70     24.38 o 
   4  12  15       33.59       46.68      8.70 o 
   5  12  15       50.53       41.09      8.99 o 
   0  13  15        4.90       12.07      7.12 o 
   1  13  15       21.76       17.27      5.92 o 
   2  13  15       91.77      102.61     12.73 o 
   3  13  15       15.01       22.20      4.36 o 
   4  13  15       43.94       41.25      7.96 o 
   0  14  15       59.25       61.63     12.68 o 
   1  14  15      115.32       94.38     10.78 o 
   2  14  15        3.34       16.63      6.45 o 
   3  14  15       68.36       57.37     11.37 o 
   0  15  15        7.68       31.17     10.78 o 
   1  15  15       36.02       41.10      6.88 o 
   2  15  15       26.12       16.50      7.14 o 
   0   0  16     2599.75     2621.84     43.03 o 
   1   0  16     4689.79     4823.70     54.40 o 
   2   0  16     1609.74     1599.89     17.30 o 
   3   0  16      982.12     1032.28     16.46 o 
   4   0  16       11.94       19.03      6.10 o 
   5   0  16      430.83      412.65     15.68 o 
   6   0  16        8.63       13.87      6.47 o 
   7   0  16       22.14       19.91      8.30 o 
   8   0  16       43.73       37.90     13.16 o 
   0   1  16     5740.23     5746.69     41.79 o 
   1   1  16     4552.71     4670.04     39.89 o 
   2   1  16      357.95      339.80      6.37 o 
   3   1  16       55.79       58.04      4.57 o 
   4   1  16      643.28      597.38     15.68 o 
   5   1  16      198.65      241.24     14.29 o 
   6   1  16      705.26      751.40     15.48 o 
   7   1  16      143.17      111.47     20.25 o 
   8   1  16      144.71      117.24     64.53 o 
   0   2  16     1336.53     1211.01     19.90 o 
   1   2  16      303.53      297.39      6.94 o 
   2   2  16       87.20       78.30      4.11 o 
   3   2  16      185.75      186.66      6.91 o 
   4   2  16     1617.18     1624.36     28.59 o 
   5   2  16      146.24      120.03     14.28 o 
   6   2  16      227.58      202.06     13.95 o 
   7   2  16      267.95      250.94     41.41 o 
   8   2  16       76.33      136.94     22.79 o 
   0   3  16     2228.37     2217.42     24.68 o 
   1   3  16      155.18      141.79      7.40 o 
   2   3  16      155.18      157.34      7.63 o 
   3   3  16     1601.40     1620.11     21.92 o 
   4   3  16      466.59      463.23     15.03 o 
   5   3  16      610.48      618.69     21.57 o 
   6   3  16      168.78      198.93     22.16 o 
   7   3  16       11.83       28.17      7.70 o 
   8   3  16      125.15       89.30     25.10 o 
   0   4  16      215.95      224.10      8.85 o 
   1   4  16     1242.84     1254.41     16.64 o 
   2   4  16      114.25      130.21      5.12 o 
   3   4  16      530.40      481.36      9.80 o 
   4   4  16       66.92       71.23      8.29 o 
   5   4  16       69.23       65.54      8.46 o 
   6   4  16       41.53       31.34      5.76 o 
   7   4  16       62.53       51.65     11.28 o 
   8   4  16       59.01       37.75     15.45 o 
   0   5  16      337.78      355.65     23.19 o 
   1   5  16      344.98      303.10      7.74 o 
   2   5  16        2.02        8.87      2.35 o 
   3   5  16      143.06      134.92     12.60 o 
   4   5  16        9.58        9.76      3.99 o 
   5   5  16       85.45       91.18     10.49 o 
   6   5  16       87.67       79.44     10.34 o 
   7   5  16       12.66       17.67      7.40 o 
   8   5  16       38.57       30.25     13.55 o 
   0   6  16      373.80      357.14     14.70 o 
   1   6  16       36.41       51.90      4.84 o 
   2   6  16      238.79      245.63      6.56 o 
   3   6  16       93.64       85.92      8.21 o 
   4   6  16       61.31       44.15      5.49 o 
   5   6  16       52.08       43.18      6.67 o 
   6   6  16       74.68       74.17      8.50 o 
   7   6  16       90.53       97.45     11.47 o 
   8   6  16      157.02      153.33     27.61 o 
   0   7  16       34.63       23.22      6.32 o 
   1   7  16       75.74       80.37      9.17 o 
   2   7  16       25.21       20.54      4.36 o 
   3   7  16       62.33       53.91      5.93 o 
   4   7  16      287.83      305.68     18.85 o 
   5   7  16      160.63      161.07     15.70 o 
   6   7  16      320.60      386.91     30.22 o 
   7   7  16        7.81       13.07      8.51 o 
   0   8  16      362.09      404.27     13.11 o 
   1   8  16       86.89       89.16      7.93 o 
   2   8  16      289.16      295.83     15.02 o 
   3   8  16      427.18      390.32     10.85 o 
   4   8  16       86.27       91.47     11.63 o 
   5   8  16      111.36      118.96     13.25 o 
   6   8  16      474.52      507.91     20.50 o 
   7   8  16       38.45       42.36     12.08 o 
   0   9  16      116.69      184.22     20.62 o 
   1   9  16      344.52      357.66     15.50 o 
   2   9  16      685.92      528.02     21.52 o 
   3   9  16      207.96      155.53     13.96 o 
   4   9  16       13.73       28.57      5.39 o 
   5   9  16      260.45      271.93     14.60 o 
   6   9  16       14.49       24.49      5.25 o 
   7   9  16       75.28       34.20     14.95 o 
   0  10  16        0.01       12.57      5.28 o 
   1  10  16      385.17      387.61     11.66 o 
   2  10  16       98.44      104.40     10.72 o 
   3  10  16      241.85      167.22     17.81 o 
   4  10  16      135.00      112.31     14.54 o 
   5  10  16      107.89      102.61     17.20 o 
   6  10  16       12.01       21.93      5.08 o 
   0  11  16       79.14       97.25     14.23 o 
   1  11  16      117.06      121.56     13.19 o 
   2  11  16      304.55      283.31     25.70 o 
   3  11  16      270.34      269.01     19.20 o 
   4  11  16       21.37       17.69      4.46 o 
   5  11  16       46.36       39.77      6.89 o 
   6  11  16        1.54        5.18      6.56 o 
   0  12  16       74.06       65.22     13.30 o 
   1  12  16       77.36       83.64      8.70 o 
   2  12  16      421.94      405.50     23.91 o 
   3  12  16      156.94      142.23     18.68 o 
   4  12  16       11.04       27.38      7.76 o 
   5  12  16       69.78       53.87      7.53 o 
   0  13  16       22.56       19.06      6.66 o 
   1  13  16       43.72       32.75      7.35 o 
   2  13  16       32.01       19.33      7.94 o 
   3  13  16       74.41       53.75      8.55 o 
   4  13  16       91.09       72.54     14.57 o 
   0  14  16        3.90        7.70      9.07 o 
   1  14  16       89.27       77.80     10.76 o 
   2  14  16       25.61       28.41      8.23 o 
   3  14  16       99.83       64.83     12.11 o 
   0  15  16       53.43       61.62     18.41 o 
   1  15  16       42.68       40.00      8.29 o 
   2  15  16        7.05       17.41      7.03 o 
   1   0  17     5618.57     5639.54     82.42 o 
   2   0  17        0.91       -2.33      2.91 o 
   3   0  17        3.78        2.77      2.41 o 
   4   0  17       55.15       75.82     15.64 o 
   5   0  17      223.23      226.59     24.46 o 
   6   0  17      257.79      238.48     37.71 o 
   7   0  17      119.00      125.06     27.35 o 
   8   0  17        0.98       -2.11     18.53 o 
   0   1  17     7769.91     7842.19    146.12 o 
   1   1  17      159.31      154.35      7.69 o 
   2   1  17      850.87      933.02     14.92 o 
   3   1  17      780.08      805.99     10.29 o 
   4   1  17      373.57      404.13     11.50 o 
   5   1  17      345.53      341.62     13.95 o 
   6   1  17      195.56      181.84     19.55 o 
   7   1  17       45.58       35.49      8.52 o 
   8   1  17       19.50       32.41     13.96 o 
   0   2  17       71.68       76.75      6.02 o 
   1   2  17      113.38       91.50      6.94 o 
   2   2  17      512.76      514.52      9.05 o 
   3   2  17      596.71      631.07      9.86 o 
   4   2  17      753.98      770.58     17.42 o 
   5   2  17      437.98      486.90     21.32 o 
   6   2  17       66.27       57.04      8.58 o 
   7   2  17      171.90      185.08     26.11 o 
   8   2  17        3.74       15.64      8.34 o 
   0   3  17     4778.63     4573.63     42.83 o 
   1   3  17      263.30      229.02      6.89 o 
   2   3  17      376.36      391.36      7.40 o 
   3   3  17       24.52       20.45      3.42 o 
   4   3  17      589.26      587.57     17.95 o 
   5   3  17      503.80      529.26     12.20 o 
   6   3  17      150.43      152.88     15.96 o 
   7   3  17       53.93       74.39     13.44 o 
   8   3  17       25.48       26.36      8.68 o 
   0   4  17      295.83      310.35      7.67 o 
   1   4  17      145.85      132.11      7.95 o 
   2   4  17       11.84       22.30      2.78 o 
   3   4  17      327.11      338.86      7.78 o 
   4   4  17     1175.69     1213.61     23.50 o 
   5   4  17      666.67      643.90     20.39 o 
   6   4  17       77.23       82.36     10.60 o 
   7   4  17      492.40      535.74     29.20 o 
   8   4  17       66.59       52.78     12.04 o 
   0   5  17      464.66      452.39     12.97 o 
   1   5  17       79.60       78.46      6.11 o 
   2   5  17      414.75      420.25      7.12 o 
   3   5  17      190.73      181.53     10.57 o 
   4   5  17       12.40        9.95      4.50 o 
   5   5  17       45.47       62.04      7.59 o 
   6   5  17      412.34      431.88     25.74 o 
   7   5  17       49.12       41.37     21.73 o 
   8   5  17      409.50      486.88     26.84 o 
   0   6  17        0.06        2.93      3.05 o 
   1   6  17      201.89      221.05      8.62 o 
   2   6  17       62.38       49.15      5.76 o 
   3   6  17       17.84       15.69      4.74 o 
   4   6  17      128.01      131.95     11.34 o 
   5   6  17      444.57      500.38     28.89 o 
   6   6  17      296.54      275.09     27.30 o 
   7   6  17       87.53       83.07     13.57 o 
   0   7  17       32.67       26.67      5.74 o 
   1   7  17      151.18      165.96     14.84 o 
   2   7  17       93.43       84.87      8.16 o 
   3   7  17      216.66      223.89     14.98 o 
   4   7  17      440.43      472.16     15.57 o 
   5   7  17      489.64      491.72     17.88 o 
   6   7  17        2.36       14.93      7.08 o 
   7   7  17        9.02       22.10      8.62 o 
   0   8  17      316.82      333.07     19.80 o 
   1   8  17      323.04      327.83     13.45 o 
   2   8  17      642.94      660.05     22.56 o 
   3   8  17      694.31      687.33     12.65 o 
   4   8  17      384.09      344.83     20.59 o 
   5   8  17      108.41      103.96     10.86 o 
   6   8  17        0.92        8.77      5.36 o 
   7   8  17      192.32      221.23     40.33 o 
   0   9  17      837.00      778.87     23.59 o 
   1   9  17      502.85      532.55     21.66 o 
   2   9  17      373.96      337.79     12.85 o 
   3   9  17        4.24        8.58      4.38 o 
   4   9  17       25.20       24.54      4.80 o 
   5   9  17       65.76       65.38      9.33 o 
   6   9  17       19.85       15.76      7.38 o 
   7   9  17       50.49       44.53     12.61 o 
   0  10  17       18.75       32.28      6.83 o 
   1  10  17       55.84       45.61      7.80 o 
   2  10  17      223.20      228.02     16.42 o 
   3  10  17      429.21      467.80     13.62 o 
   4  10  17       44.36       33.04      8.63 o 
   5  10  17       48.21       39.46      6.46 o 
   6  10  17       28.90       45.94      7.94 o 
   0  11  17     2027.30     1999.75     61.43 o 
   1  11  17       22.11       36.97      6.04 o 
   2  11  17      479.96      408.74     29.39 o 
   3  11  17       63.62       49.73      7.92 o 
   4  11  17       55.85       67.99     11.12 o 
   5  11  17       69.36       55.88      8.52 o 
   6  11  17       47.09       44.25     10.32 o 
   0  12  17       35.36       49.45     13.35 o 
   1  12  17       63.98       76.27      9.26 o 
   2  12  17      176.96      186.97     19.47 o 
   3  12  17       54.41       70.76      9.63 o 
   4  12  17       12.89       18.41      8.80 o 
   5  12  17       11.80       20.82      6.94 o 
   0  13  17        2.19       19.27      7.71 o 
   1  13  17      263.03      280.97     15.41 o 
   2  13  17      241.09      246.91     27.28 o 
   3  13  17      154.49      135.20     15.33 o 
   4  13  17       82.93       70.40     12.21 o 
   0  14  17        5.02       18.98      6.48 o 
   1  14  17       10.68       16.63      6.11 o 
   2  14  17       34.78       24.99      5.33 o 
   3  14  17       57.32       54.54      9.47 o 
   0  15  17      107.09      138.05     26.11 o 
   1  15  17       56.00       47.73      7.67 o 
   2  15  17        3.37       20.28      5.21 o 
   0   0  18    13955.68    15411.27    226.07 o 
   1   0  18    29534.05    31841.51    147.72 o 
   2   0  18       44.67       29.23      6.88 o 
   3   0  18      349.94      334.63     14.58 o 
   4   0  18       24.98       25.72      8.02 o 
   5   0  18      141.81      135.52     21.93 o 
   6   0  18        5.58        9.29      7.89 o 
   7   0  18      138.91      148.50     43.60 o 
   8   0  18       21.59       30.55     32.40 o 
   0   1  18     2505.66     2379.41    852.55 o 
   1   1  18      452.44      439.19      7.34 o 
   2   1  18      178.52      174.26      5.08 o 
   3   1  18      411.21      387.59      7.45 o 
   4   1  18       59.90       44.32      6.28 o 
   5   1  18      349.83      376.49     22.39 o 
   6   1  18       10.02        9.66      3.41 o 
   7   1  18      198.68      190.35     32.81 o 
   8   1  18       40.99       42.07     21.08 o 
   0   2  18      176.04      200.31     14.95 o 
   1   2  18     1763.94     1862.44     19.84 o 
   2   2  18     1171.47     1181.35     13.36 o 
   3   2  18       21.06       36.81      4.10 o 
   4   2  18      890.28      888.52     14.41 o 
   5   2  18     1072.71     1097.45     21.66 o 
   6   2  18      265.47      272.21     14.60 o 
   7   2  18      168.93      144.00     24.09 o 
   8   2  18      269.29      399.87     56.60 o 
   0   3  18       25.40       15.66      3.87 o 
   1   3  18      467.35      449.77      7.51 o 
   2   3  18      399.10      387.85      9.67 o 
   3   3  18      234.86      246.04     10.43 o 
   4   3  18      408.56      423.10     15.36 o 
   5   3  18      245.24      219.00     18.76 o 
   6   3  18      529.44      492.70     18.57 o 
   7   3  18      176.34      194.21     26.24 o 
   8   3  18      124.81      102.39     28.86 o 
   0   4  18      770.80      696.13     16.68 o 
   1   4  18      494.20      502.23     11.17 o 
   2   4  18      203.39      212.88      6.21 o 
   3   4  18      586.95      596.02     12.15 o 
   4   4  18      727.04      733.81     18.01 o 
   5   4  18       64.67       52.87     11.35 o 
   6   4  18       12.24       16.21      4.56 o 
   7   4  18      217.73      153.77     27.52 o 
   8   4  18       66.01       36.67     12.39 o 
   0   5  18       86.14       91.75      9.69 o 
   1   5  18      489.40      464.15     10.42 o 
   2   5  18       90.44      105.53      8.33 o 
   3   5  18      263.74      258.57     13.76 o 
   4   5  18      130.99      128.38     12.85 o 
   5   5  18      237.70      194.04     19.39 o 
   6   5  18      271.52      253.21     25.84 o 
   7   5  18      244.53      267.92     50.40 o 
   8   5  18      101.21      106.56     25.18 o 
   0   6  18     2683.63     2894.34     55.98 o 
   1   6  18       91.10       98.23      8.68 o 
   2   6  18      498.41      482.52     12.58 o 
   3   6  18        7.49       14.79      3.65 o 
   4   6  18      289.09      245.50     23.31 o 
   5   6  18      112.84      143.98     16.55 o 
   6   6  18      152.61      169.02     17.40 o 
   7   6  18      493.59      681.11     40.39 o 
   0   7  18      215.65      193.54     21.82 o 
   1   7  18        8.66        9.01      3.28 o 
   2   7  18       89.89       88.68      8.19 o 
   3   7  18      415.88      460.78     15.52 o 
   4   7  18      378.26      415.45     14.16 o 
   5   7  18      220.08      215.35     18.90 o 
   6   7  18      106.84      123.86     14.40 o 
   7   7  18       66.43       50.16     12.67 o 
   0   8  18      170.27      147.85     19.78 o 
   1   8  18       77.67       80.47      8.08 o 
   2   8  18      739.75      731.81     14.78 o 
   3   8  18      503.61      518.31     19.04 o 
   4   8  18       16.78       24.50      6.64 o 
   5   8  18      164.91      156.14     16.61 o 
   6   8  18       74.17       54.36     10.95 o 
   7   8  18       31.29       36.63     16.06 o 
   0   9  18      114.90       91.16     12.43 o 
   1   9  18      249.74      259.94     19.89 o 
   2   9  18      141.28       99.13     10.78 o 
   3   9  18      553.01      532.49     13.04 o 
   4   9  18       60.92       51.83      6.16 o 
   5   9  18       86.61       70.24      9.60 o 
   6   9  18       17.07       17.70      6.66 o 
   0  10  18      515.88      545.91     20.27 o 
   1  10  18     1238.07     1151.96     23.66 o 
   2  10  18      265.49      248.37     25.65 o 
   3  10  18      165.71      172.94     14.29 o 
   4  10  18      374.48      449.76     20.41 o 
   5  10  18       15.24       14.99      6.06 o 
   6  10  18       92.73       83.35     12.49 o 
   0  11  18      100.68       86.09     16.61 o 
   1  11  18      580.50      657.83     17.17 o 
   2  11  18      305.31      345.06     19.90 o 
   3  11  18       33.72       37.32      6.41 o 
   4  11  18       74.84       73.18      9.51 o 
   5  11  18        9.24       18.97      7.30 o 
   0  12  18       17.22       21.68      6.28 o 
   1  12  18      442.63      422.40     16.29 o 
   2  12  18      513.92      523.44     26.65 o 
   3  12  18      509.82      598.19     22.48 o 
   4  12  18       86.14       88.77     12.56 o 
   5  12  18       32.82       31.62      8.53 o 
   0  13  18       16.00       17.42     10.92 o 
   1  13  18       16.05       12.63      4.88 o 
   2  13  18        9.63       26.83      6.38 o 
   3  13  18       11.26       16.28      7.03 o 
   4  13  18       36.31       30.58      8.48 o 
   0  14  18        0.39       14.83      9.60 o 
   1  14  18       19.22       19.06      5.66 o 
   2  14  18      107.11       98.73     13.58 o 
   3  14  18      158.67      148.92     23.41 o 
   0  15  18       13.05        9.63      7.40 o 
   1  15  18       66.71       73.80     12.59 o 
   1   0  19      429.48      484.64     22.64 o 
   2   0  19       10.18       29.25      5.84 o 
   3   0  19       34.57       30.67      6.17 o 
   4   0  19        6.06        7.62      7.06 o 
   5   0  19      167.06      120.88     25.83 o 
   6   0  19      339.61      370.85     42.69 o 
   7   0  19       58.83       66.14     15.61 o 
   8   0  19        4.54        8.16     30.42 o 
   0   1  19    16954.61    18444.95    170.65 o 
   1   1  19     2186.44     2249.97     29.86 o 
   2   1  19      841.06      819.78     15.88 o 
   3   1  19      144.63      158.54      7.99 o 
   4   1  19      131.68      120.95     11.50 o 
   5   1  19      926.60      966.29     21.73 o 
   6   1  19      130.58      137.41     19.23 o 
   7   1  19      244.85      183.78     27.44 o 
   8   1  19       29.43       61.59     27.13 o 
   0   2  19     1197.24     1225.84     23.15 o 
   1   2  19      163.37      169.59      3.84 o 
   2   2  19      346.62      368.02      8.06 o 
   3   2  19      187.08      188.85      4.90 o 
   4   2  19      848.94      825.29     13.89 o 
   5   2  19      342.64      282.89     29.18 o 
   6   2  19       69.91       55.45      6.36 o 
   7   2  19       59.92       52.59     12.66 o 
   8   2  19        9.63       13.12     13.46 o 
   0   3  19      613.84      629.02     14.87 o 
   1   3  19      675.66      667.67     11.63 o 
   2   3  19       40.92       44.69      4.07 o 
   3   3  19     1146.03     1131.03     14.80 o 
   4   3  19     1092.51     1177.24     22.90 o 
   5   3  19      120.26      108.29     14.74 o 
   6   3  19      200.52      192.61     17.66 o 
   7   3  19      207.99      185.20     32.21 o 
   8   3  19        4.80        7.59      8.06 o 
   0   4  19        7.67       11.31      2.55 o 
   1   4  19      847.67      827.22     12.06 o 
   2   4  19      386.53      402.92      6.89 o 
   3   4  19      449.77      440.23     10.46 o 
   4   4  19      398.37      410.71     20.21 o 
   5   4  19       14.66       18.47      4.80 o 
   6   4  19      163.08      149.07     18.39 o 
   7   4  19       65.16       65.51     12.96 o 
   8   4  19      370.67      405.25     43.84 o 
   0   5  19       14.74       14.33      3.81 o 
   1   5  19      313.90      304.80      7.43 o 
   2   5  19      419.07      408.86      7.90 o 
   3   5  19      902.56      946.86     24.89 o 
   4   5  19      186.72      206.44     13.56 o 
   5   5  19      525.88      474.86     19.45 o 
   6   5  19      737.09      816.51     19.48 o 
   7   5  19      210.68      209.83     34.21 o 
   8   5  19      105.51       98.81     27.61 o 
   0   6  19     1184.10     1166.56     36.13 o 
   1   6  19      224.00      225.89      9.48 o 
   2   6  19      229.12      248.98     11.35 o 
   3   6  19      104.50      113.39      9.80 o 
   4   6  19       32.56       33.06      8.24 o 
   5   6  19       74.37       70.26      8.47 o 
   6   6  19      218.21      238.43     22.97 o 
   7   6  19       29.73       21.94     10.02 o 
   0   7  19      121.38      132.11     15.59 o 
   1   7  19       28.95       41.32      5.60 o 
   2   7  19      264.59      277.48     17.17 o 
   3   7  19      201.13      152.37     16.92 o 
   4   7  19      667.72      652.00     17.01 o 
   5   7  19       81.09       58.63      9.35 o 
   6   7  19       18.64       10.67      6.34 o 
   7   7  19      340.08      385.21     68.24 o 
   0   8  19      204.41      189.60     23.61 o 
   1   8  19       13.18       13.87      3.81 o 
   2   8  19       80.31       61.73      7.73 o 
   3   8  19      177.16      147.61     19.63 o 
   4   8  19      239.11      184.71     19.97 o 
   5   8  19      129.05      106.97     18.68 o 
   6   8  19       97.37       80.34     11.14 o 
   7   8  19        2.29       13.89      7.81 o 
   0   9  19       55.12       22.37      9.00 o 
   1   9  19       15.58       11.47      3.24 o 
   2   9  19      146.11      155.76     13.83 o 
   3   9  19      712.28      805.77     19.69 o 
   4   9  19      255.87      235.72     25.56 o 
   5   9  19        4.09        5.57      4.69 o 
   6   9  19      180.05      135.18     19.01 o 
   0  10  19       15.58       17.72      6.71 o 
   1  10  19      219.55      230.55     25.32 o 
   2  10  19       56.57       63.39      8.07 o 
   3  10  19      332.45      396.80     23.53 o 
   4  10  19       24.38       23.31      6.48 o 
   5  10  19       21.54       17.44      4.53 o 
   6  10  19       85.39       79.78     13.93 o 
   0  11  19     1245.79     1151.68     43.16 o 
   1  11  19      568.42      555.30     14.22 o 
   2  11  19       83.00       75.50      9.44 o 
   3  11  19      211.00      176.48     19.53 o 
   4  11  19       50.06       56.89      9.86 o 
   5  11  19        1.91       11.50      5.11 o 
   0  12  19       18.97       21.29      7.10 o 
   1  12  19       63.79       72.28     10.73 o 
   2  12  19      113.71      111.43     13.24 o 
   3  12  19       33.23       46.31      5.99 o 
   4  12  19       33.41       30.08      9.99 o 
   5  12  19      134.54       86.40     20.61 o 
   0  13  19       23.51       16.24      9.54 o 
   1  13  19        6.53       14.62      4.07 o 
   2  13  19      261.80      253.09     27.72 o 
   3  13  19       80.89       76.02     12.31 o 
   4  13  19      139.25      103.51     19.79 o 
   0  14  19        1.22       12.01      5.36 o 
   1  14  19        5.48       12.39      5.78 o 
   2  14  19      171.42      190.51     27.05 o 
   3  14  19      148.09      125.83     28.92 o 
   0  15  19       38.00       38.32     12.51 o 
   1  15  19       95.76       91.66     14.73 o 
   0   0  20     4601.06     5017.60    113.69 o 
   1   0  20       77.85       60.41     11.27 o 
   2   0  20     1721.12     1713.18     23.56 o 
   3   0  20       56.07       59.41      6.08 o 
   4   0  20      276.96      283.01     19.39 o 
   5   0  20        0.05        4.67      6.35 o 
   6   0  20       69.93       63.12     12.02 o 
   7   0  20        2.47        6.77      9.54 o 
   8   0  20       57.94       36.25     24.41 o 
   0   1  20        0.73       20.76     19.68 o 
   1   1  20     3708.27     4112.67     40.91 o 
   2   1  20       16.29       12.86      2.12 o 
   3   1  20     1018.15     1003.78     16.23 o 
   4   1  20      151.72      154.33     16.24 o 
   5   1  20       18.28       13.72      4.37 o 
   6   1  20       55.45       67.03      7.76 o 
   7   1  20      124.19       91.37     16.90 o 
   8   1  20       27.59       28.27     12.79 o 
   0   2  20     1644.71     1696.31     21.00 o 
   1   2  20       11.57       10.92      2.16 o 
   2   2  20      321.22      364.72      7.22 o 
   3   2  20      203.09      198.48      6.04 o 
   4   2  20      167.43      117.99     13.59 o 
   5   2  20      587.60      596.47     20.65 o 
   6   2  20      167.21      176.70     20.96 o 
   7   2  20       40.03       37.10     10.81 o 
   8   2  20       51.83       54.62     15.55 o 
   0   3  20        7.10        8.90      3.87 o 
   1   3  20      572.68      556.51      9.84 o 
   2   3  20      169.39      160.72      7.23 o 
   3   3  20      688.36      637.22     11.04 o 
   4   3  20      103.76      119.98     11.85 o 
   5   3  20      421.53      395.73     16.24 o 
   6   3  20      115.20       93.03     12.43 o 
   7   3  20      140.31      120.62     27.64 o 
   8   3  20        7.19       13.08      8.76 o 
   0   4  20       12.80        7.58      3.71 o 
   1   4  20        5.22        6.02      2.39 o 
   2   4  20      159.79      163.19      8.31 o 
   3   4  20      742.45      757.85     11.87 o 
   4   4  20      176.69      197.01     18.13 o 
   5   4  20      660.03      644.73     16.01 o 
   6   4  20      130.92      133.43     17.19 o 
   7   4  20       68.96       59.32     12.60 o 
   8   4  20      224.90      251.35     52.66 o 
   0   5  20      873.09      906.15     18.05 o 
   1   5  20      523.06      496.21     10.04 o 
   2   5  20     1115.03     1142.35     15.64 o 
   3   5  20      415.60      419.39      9.96 o 
   4   5  20      132.69      143.12     11.99 o 
   5   5  20       21.90       34.44      6.99 o 
   6   5  20       97.52       81.12      9.87 o 
   7   5  20      117.58      114.97     17.05 o 
   0   6  20       37.90       38.24      6.47 o 
   1   6  20      252.78      241.57     10.56 o 
   2   6  20      203.38      194.18     10.18 o 
   3   6  20      374.71      339.07     13.60 o 
   4   6  20      608.69      608.72     20.05 o 
   5   6  20       83.20       83.06      9.85 o 
   6   6  20      276.23      272.47     23.93 o 
   7   6  20      126.83       96.40     24.18 o 
   0   7  20       18.47       23.07      6.14 o 
   1   7  20      390.45      365.63     10.47 o 
   2   7  20       85.84       64.39      7.17 o 
   3   7  20     1216.20     1254.08     20.48 o 
   4   7  20      533.71      533.83     19.32 o 
   5   7  20       15.74       25.32      5.66 o 
   6   7  20      199.32      196.16     20.54 o 
   7   7  20      154.79      124.00     29.08 o 
   0   8  20      240.54      202.77     16.82 o 
   1   8  20      126.79      136.29     12.69 o 
   2   8  20      199.77      194.57     18.64 o 
   3   8  20      571.71      524.60     14.12 o 
   4   8  20      487.66      567.84     23.16 o 
   5   8  20      254.57      279.50     31.62 o 
   6   8  20      264.72      368.05     43.46 o 
   7   8  20      225.15      237.72     48.09 o 
   0   9  20     1271.25     1373.82     35.43 o 
   1   9  20       13.71       13.76      4.70 o 
   2   9  20       59.32       47.70      6.66 o 
   3   9  20      609.58      642.47     25.33 o 
   4   9  20      297.14      276.04     32.69 o 
   5   9  20       92.92       99.76     13.10 o 
   6   9  20       15.17       15.51      7.63 o 
   0  10  20      195.38      141.27     18.42 o 
   1  10  20      360.29      409.87     27.48 o 
   2  10  20       16.41       22.63      4.82 o 
   3  10  20       64.05       55.78      9.18 o 
   4  10  20       27.90       29.29      6.94 o 
   5  10  20       11.70       18.70      5.29 o 
   6  10  20      175.09      127.29     29.38 o 
   0  11  20      142.79      205.49     29.52 o 
   1  11  20       44.41       40.64      7.81 o 
   2  11  20       20.98       28.52      5.93 o 
   3  11  20      230.26      248.17     29.22 o 
   4  11  20      129.59      103.24     15.08 o 
   5  11  20       94.80       81.93     14.18 o 
   0  12  20       24.89       14.31      6.48 o 
   1  12  20       68.35       53.74      8.91 o 
   2  12  20        3.51       14.42      5.20 o 
   3  12  20       34.58       34.26      6.43 o 
   4  12  20      228.39      193.79     33.94 o 
   5  12  20      110.49       88.92     17.96 o 
   0  13  20      210.17      216.05     45.55 o 
   1  13  20       57.89       70.21     10.19 o 
   2  13  20       10.15       22.02      5.13 o 
   3  13  20       75.81       60.09      9.90 o 
   4  13  20       23.60       44.59     12.29 o 
   0  14  20       11.41       23.91      7.40 o 
   1  14  20       18.07       20.23      6.58 o 
   2  14  20       15.59       39.36     12.20 o 
   3  14  20      127.76      110.54     20.82 o 
   0  15  20      120.89       63.17     17.51 o 
   1   0  21      270.07      284.12      9.56 o 
   2   0  21     1710.57     1793.99     35.64 o 
   3   0  21     1046.61     1128.08     19.91 o 
   4   0  21      241.43      205.21     21.71 o 
   5   0  21      156.91      166.26     25.23 o 
   6   0  21      230.39      160.84     36.30 o 
   7   0  21        8.64        3.04     19.97 o 
   8   0  21       35.60       27.15     23.61 o 
   0   1  21        0.37       -0.77      3.20 o 
   1   1  21      589.43      626.68     19.03 o 
   2   1  21      186.11      185.97      6.55 o 
   3   1  21      728.51      704.63     10.46 o 
   4   1  21     1025.91     1104.08     16.79 o 
   5   1  21      813.46      805.82     18.03 o 
   6   1  21        4.21        3.80      5.00 o 
   7   1  21       29.61       29.18      7.69 o 
   8   1  21        1.30       -9.54     12.35 o 
   0   2  21     2250.34     2289.91     33.20 o 
   1   2  21     1194.51     1329.93     13.94 o 
   2   2  21      193.65      206.41      5.28 o 
   3   2  21      902.12      954.86     14.36 o 
   4   2  21      608.59      633.60     17.80 o 
   5   2  21      338.22      371.75     20.43 o 
   6   2  21       82.68       61.15     10.10 o 
   7   2  21        4.94       13.53      8.22 o 
   8   2  21       50.61       60.08     17.54 o 
   0   3  21     6547.86     6806.21     51.23 o 
   1   3  21      852.07      890.53     10.16 o 
   2   3  21       44.60       39.98      4.16 o 
   3   3  21       35.45       33.49      3.88 o 
   4   3  21      664.49      649.79     17.87 o 
   5   3  21      289.30      295.79     24.53 o 
   6   3  21      245.04      229.80     24.91 o 
   7   3  21      146.05      114.65     18.89 o 
   8   3  21       47.43       48.22     14.99 o 
   0   4  21      240.00      219.95     14.72 o 
   1   4  21      364.85      338.30      8.99 o 
   2   4  21      892.69      898.10     13.53 o 
   3   4  21      188.26      192.61      7.88 o 
   4   4  21      687.36      704.61     16.78 o 
   5   4  21      241.32      229.52     20.88 o 
   6   4  21      144.83      143.73     18.96 o 
   7   4  21        2.88       18.44      7.01 o 
   8   4  21       19.55       19.49     12.26 o 
   0   5  21      403.69      411.90      8.79 o 
   1   5  21       18.95       17.26      3.87 o 
   2   5  21      367.82      354.73      9.32 o 
   3   5  21      114.98      102.23     10.02 o 
   4   5  21       84.15       71.16      8.23 o 
   5   5  21      180.08      155.52     14.85 o 
   6   5  21     1017.49     1155.47     31.52 o 
   7   5  21       23.80       19.38      6.66 o 
   0   6  21      795.19      845.72     21.75 o 
   1   6  21      475.03      490.38      9.94 o 
   2   6  21     1015.67     1011.39     19.78 o 
   3   6  21       25.72       29.17      5.18 o 
   4   6  21      212.60      213.85     21.38 o 
   5   6  21      510.13      592.87     21.91 o 
   6   6  21       32.93       26.88      8.24 o 
   7   6  21      135.20      100.60     29.23 o 
   0   7  21      379.68      378.26     12.44 o 
   1   7  21      263.67      288.92     11.46 o 
   2   7  21      169.58      192.99     16.97 o 
   3   7  21        4.38       19.17      4.65 o 
   4   7  21        7.52        8.54      4.64 o 
   5   7  21      181.38      144.13     18.38 o 
   6   7  21      470.56      514.34     20.78 o 
   7   7  21       14.23       25.40      8.57 o 
   0   8  21      516.19      534.77     29.80 o 
   1   8  21      434.80      423.16     10.78 o 
   2   8  21      300.18      299.02     27.35 o 
   3   8  21      542.25      548.43     18.01 o 
   4   8  21      642.03      645.45     18.23 o 
   5   8  21       66.95       51.57      7.80 o 
   6   8  21        3.57        4.89      4.62 o 
   7   8  21       74.75       65.69     19.12 o 
   0   9  21       54.39       52.71     11.15 o 
   1   9  21      427.32      382.47     19.27 o 
   2   9  21       79.26       73.58      9.29 o 
   3   9  21       86.19       63.52      8.64 o 
   4   9  21       29.72       32.42      6.19 o 
   5   9  21      126.84       89.04     12.14 o 
   6   9  21       43.98       41.54      8.10 o 
   0  10  21       91.93       92.64     11.92 o 
   1  10  21      289.29      279.51     32.65 o 
   2  10  21      170.93      177.47     16.41 o 
   3  10  21      115.66      109.34     14.05 o 
   4  10  21       79.31       73.17     11.81 o 
   5  10  21        1.93        9.33      5.55 o 
   6  10  21       19.29       21.53      6.18 o 
   0  11  21       14.46        7.70      6.88 o 
   1  11  21       18.48       23.96      5.55 o 
   2  11  21      116.29      115.84     13.16 o 
   3  11  21      126.46      131.86     17.17 o 
   4  11  21       70.94       62.46      9.36 o 
   5  11  21       65.92       59.79     11.53 o 
   0  12  21        9.89        9.73      8.09 o 
   1  12  21      105.53       87.72     11.76 o 
   2  12  21       55.55       68.40      8.25 o 
   3  12  21       15.78       20.20      5.49 o 
   4  12  21       24.71       25.09     10.40 o 
   0  13  21       65.96       48.34     11.54 o 
   1  13  21       91.54       87.96     13.20 o 
   2  13  21       52.07       45.21      8.45 o 
   3  13  21       33.30       40.35      9.14 o 
   4  13  21       75.23       72.07     11.55 o 
   0  14  21       19.90       13.37      9.94 o 
   1  14  21        3.99       13.95      5.52 o 
   2  14  21       29.32       25.21      8.11 o 
   0   0  22     5448.46     5996.75    250.25 o 
   1   0  22      219.07      230.29     13.78 o 
   2   0  22       48.46       35.05      6.86 o 
   3   0  22      110.39       91.04     13.11 o 
   4   0  22       63.66       52.29     10.49 o 
   5   0  22        0.82        8.58      4.92 o 
   6   0  22      101.62      114.94     25.75 o 
   7   0  22       29.16       18.50     14.96 o 
   8   0  22       42.94       51.58     16.91 o 
   0   1  22     1688.37     1724.63     27.20 o 
   1   1  22      151.01      153.18      4.47 o 
   2   1  22     1450.20     1562.16     20.16 o 
   3   1  22       24.55       20.24      2.96 o 
   4   1  22       75.62       57.99      7.61 o 
   5   1  22      230.46      232.39     19.26 o 
   6   1  22       50.34       44.97      7.02 o 
   7   1  22       39.83       22.54      9.06 o 
   8   1  22        6.53        8.32      7.92 o 
   0   2  22     1045.40     1110.68     18.55 o 
   1   2  22      218.47      201.04      6.97 o 
   2   2  22       28.92       32.10      3.30 o 
   3   2  22      139.90      156.03      5.47 o 
   4   2  22      177.49      182.29     16.25 o 
   5   2  22      438.09      463.42     23.39 o 
   6   2  22      519.90      575.15     24.89 o 
   7   2  22      152.65      138.10     32.32 o 
   8   2  22       14.77       34.76     12.94 o 
   0   3  22      881.88      912.09     22.75 o 
   1   3  22      436.31      424.44      6.84 o 
   2   3  22      381.87      369.18      9.07 o 
   3   3  22      477.83      467.22     12.12 o 
   4   3  22      387.40      417.44     18.81 o 
   5   3  22      112.94      115.75     13.88 o 
   6   3  22       85.92       75.67     10.81 o 
   7   3  22       69.17       62.37     12.15 o 
   8   3  22       15.49       18.73     11.32 o 
   0   4  22        0.59       -2.03      2.90 o 
   1   4  22      191.19      184.99     15.46 o 
   2   4  22      559.11      541.71      9.81 o 
   3   4  22      279.82      274.09     11.16 o 
   4   4  22      445.78      451.16     14.31 o 
   5   4  22       10.77       21.19      5.16 o 
   6   4  22       11.26       14.94      4.37 o 
   7   4  22       71.98       58.40     12.00 o 
   0   5  22       97.03      135.44     18.48 o 
   1   5  22      159.12      151.18      9.38 o 
   2   5  22      422.99      401.71     10.80 o 
   3   5  22      719.75      759.69     14.28 o 
   4   5  22      551.84      606.51     15.48 o 
   5   5  22      163.41      175.64     21.01 o 
   6   5  22      105.69       90.22     13.14 o 
   7   5  22       44.41       42.38     10.87 o 
   0   6  22        2.12        6.05      4.86 o 
   1   6  22      903.29      907.88     18.26 o 
   2   6  22      475.94      506.03     11.29 o 
   3   6  22      296.72      283.07     11.64 o 
   4   6  22      100.60       99.46      8.42 o 
   5   6  22        2.04       12.34      5.34 o 
   6   6  22       25.03       29.71      5.85 o 
   7   6  22      113.86      100.11     17.34 o 
   0   7  22      230.95      231.41     19.66 o 
   1   7  22       81.54       89.63      9.37 o 
   2   7  22      370.93      352.86     10.54 o 
   3   7  22      482.74      511.30     17.59 o 
   4   7  22       59.94       62.43      8.57 o 
   5   7  22        6.51        5.78      6.27 o 
   6   7  22       82.34       81.86     10.49 o 
   7   7  22      158.17      168.14     41.30 o 
   0   8  22       18.49       19.20      5.69 o 
   1   8  22      127.15      120.60     11.34 o 
   2   8  22      528.68      541.85     14.58 o 
   3   8  22      337.40      366.43     21.58 o 
   4   8  22      111.80      120.67     14.87 o 
   5   8  22       55.84       64.75     10.63 o 
   6   8  22       87.40       78.65     11.43 o 
   0   9  22      141.46      150.20     21.34 o 
   1   9  22       94.71      103.59     10.75 o 
   2   9  22      425.21      409.15     18.90 o 
   3   9  22      303.51      323.00     20.19 o 
   4   9  22       70.91       67.27      9.87 o 
   5   9  22       66.03       69.12     13.89 o 
   6   9  22       13.59       11.32      6.75 o 
   0  10  22       61.86       67.57     13.31 o 
   1  10  22      369.01      396.55     29.81 o 
   2  10  22        7.81       18.06      5.36 o 
   3  10  22      421.23      447.82     17.53 o 
   4  10  22       30.35       25.91      7.86 o 
   5  10  22       15.18       12.72      7.43 o 
   6  10  22        5.62        9.63      4.92 o 
   0  11  22      290.80      282.34     35.43 o 
   1  11  22       53.70       40.30      7.07 o 
   2  11  22      458.50      447.57     20.42 o 
   3  11  22       67.76       64.04     12.37 o 
   4  11  22       49.48       53.82     10.62 o 
   5  11  22      136.93      155.92     27.13 o 
   0  12  22      373.19      362.51     44.65 o 
   1  12  22       27.42       19.00      7.30 o 
   2  12  22       78.44       76.80      9.63 o 
   3  12  22      146.14      135.69     16.04 o 
   4  12  22      111.36      109.47     19.58 o 
   0  13  22      120.43      124.99     18.76 o 
   1  13  22        0.81       15.20      4.31 o 
   2  13  22       28.14       28.57      6.35 o 
   3  13  22       35.25       43.91      9.53 o 
   0  14  22        2.44       12.45     10.21 o 
   1  14  22      104.19       97.43     13.83 o 
   2  14  22      104.26       85.45     13.09 o 
   1   0  23     2600.38     2746.60     35.18 o 
   2   0  23     2037.46     2062.45     36.31 o 
   3   0  23        7.75        5.63      2.89 o 
   4   0  23      187.39      197.65     23.41 o 
   5   0  23      212.71      260.89     57.07 o 
   6   0  23       53.48       39.21      9.53 o 
   7   0  23        2.04        6.86     14.58 o 
   8   0  23        1.60       16.38     21.18 o 
   0   1  23     1699.97     1821.43     25.37 o 
   1   1  23      247.27      243.28      7.62 o 
   2   1  23      986.56      962.62     13.80 o 
   3   1  23       90.53       74.21      6.89 o 
   4   1  23      544.80      550.35     12.75 o 
   5   1  23      363.27      367.21     14.71 o 
   6   1  23       91.55       73.91     13.64 o 
   7   1  23        6.67        6.67      8.75 o 
   8   1  23       64.01       64.51     19.12 o 
   0   2  23       25.47       20.44      4.26 o 
   1   2  23       41.77       40.72      4.18 o 
   2   2  23       89.14       91.36      4.79 o 
   3   2  23      167.91      183.75      7.35 o 
   4   2  23      436.03      398.84     16.58 o 
   5   2  23      656.72      691.40     16.31 o 
   6   2  23      327.15      308.92     19.53 o 
   7   2  23      224.97      195.71     49.31 o 
   8   2  23        9.79       31.39      8.29 o 
   0   3  23      233.10      236.40      8.73 o 
   1   3  23      836.02      922.83     15.70 o 
   2   3  23      213.74      201.28     12.52 o 
   3   3  23      626.77      630.60     10.92 o 
   4   3  23      297.70      310.02     29.39 o 
   5   3  23      392.20      424.03     16.06 o 
   6   3  23       28.73       35.23      6.64 o 
   7   3  23       34.20       30.45     12.53 o 
   8   3  23       45.11       69.22     15.44 o 
   0   4  23      479.58      521.57     12.46 o 
   1   4  23     1054.24     1008.13     30.28 o 
   2   4  23       15.17       12.73      4.00 o 
   3   4  23      281.10      295.08     13.51 o 
   4   4  23       93.30       81.18      9.50 o 
   5   4  23      132.64      108.87     13.08 o 
   6   4  23       65.47       64.47      8.38 o 
   7   4  23       29.01       45.39      8.84 o 
   0   5  23      141.20      154.74     18.49 o 
   1   5  23       65.53       60.74      5.61 o 
   2   5  23     1027.58      990.86     17.95 o 
   3   5  23       66.38       60.21      8.39 o 
   4   5  23       95.35       80.86      9.23 o 
   5   5  23       11.20       20.15      6.10 o 
   6   5  23       16.44       18.87      5.26 o 
   7   5  23       23.38       20.39      7.76 o 
   0   6  23      297.68      316.38     16.37 o 
   1   6  23      192.50      202.84     16.85 o 
   2   6  23      248.72      266.44     12.42 o 
   3   6  23       62.41       58.80      8.01 o 
   4   6  23       95.08       91.87     12.16 o 
   5   6  23       14.06        8.26      5.58 o 
   6   6  23      270.26      286.98     33.36 o 
   7   6  23       24.11       30.03      7.37 o 
   0   7  23      124.44      128.69     17.60 o 
   1   7  23      337.42      331.80     15.01 o 
   2   7  23       80.62       93.72      9.62 o 
   3   7  23      205.53      236.36     18.56 o 
   4   7  23      220.63      191.65     19.24 o 
   5   7  23       48.07       50.09      8.43 o 
   6   7  23       69.71       69.48     10.77 o 
   7   7  23        9.49       17.96     10.84 o 
   0   8  23       11.09       14.49      4.01 o 
   1   8  23       37.97       36.52      4.70 o 
   2   8  23       19.84       25.61      5.56 o 
   3   8  23      160.36      134.09     12.84 o 
   4   8  23      177.09      155.95     19.39 o 
   5   8  23        9.80       31.71      6.13 o 
   6   8  23       36.09       36.13      7.11 o 
   0   9  23        5.35       13.09      6.57 o 
   1   9  23      253.67      253.22     21.64 o 
   2   9  23       78.26       86.21     12.15 o 
   3   9  23      117.06      158.22     17.84 o 
   4   9  23       18.17       13.20      7.79 o 
   5   9  23      249.14      286.07     24.48 o 
   6   9  23       83.68       48.77     10.17 o 
   0  10  23      444.75      448.42     37.31 o 
   1  10  23       53.50       52.70      8.24 o 
   2  10  23      180.84      206.67     17.08 o 
   3  10  23        5.08       16.92      6.27 o 
   4  10  23      104.28      112.50     12.94 o 
   5  10  23        9.63       21.48      6.69 o 
   0  11  23      304.69      377.74     61.28 o 
   1  11  23      229.68      230.17     22.46 o 
   2  11  23      153.30      136.58     14.45 o 
   3  11  23       82.26       93.30     14.85 o 
   4  11  23       39.88       35.40      8.81 o 
   5  11  23        5.31       16.39      8.05 o 
   0  12  23       12.00       23.59     10.07 o 
   1  12  23      464.51      453.22     17.95 o 
   2  12  23        5.88       11.06      4.95 o 
   3  12  23       46.32       51.66     12.72 o 
   4  12  23      226.53      226.24     31.20 o 
   0  13  23       43.52       50.79     23.38 o 
   1  13  23       37.72       44.32      6.62 o 
   2  13  23       28.81       42.31      9.61 o 
   3  13  23      229.99      233.27     32.79 o 
   0  14  23      118.91      139.17     31.46 o 
   1  14  23       54.81       58.45     10.72 o 
   2  14  23      103.30      113.68     16.91 o 
   0   0  24     1608.71     1756.42     45.92 o 
   1   0  24      196.57      249.16     14.38 o 
   2   0  24       23.61       20.54      6.50 o 
   3   0  24       97.72      118.60     15.25 o 
   4   0  24       70.42       69.21     14.94 o 
   5   0  24        7.13        8.05     12.37 o 
   6   0  24        0.14        7.60     10.11 o 
   7   0  24        0.13       19.22     15.29 o 
   8   0  24       16.80       17.18      8.27 o 
   0   1  24       94.73       89.29      8.04 o 
   1   1  24      481.88      444.38      6.93 o 
   2   1  24      590.36      576.08      9.62 o 
   3   1  24      280.03      294.76      9.46 o 
   4   1  24      373.72      361.16     12.11 o 
   5   1  24      440.23      448.19     14.67 o 
   6   1  24       63.84       54.78      8.99 o 
   7   1  24      102.95       81.23     17.39 o 
   8   1  24        2.81       21.94      7.47 o 
   0   2  24      815.96      886.42     17.66 o 
   1   2  24       50.09       40.24      4.76 o 
   2   2  24      844.48      824.09     16.66 o 
   3   2  24     1060.16     1120.54     15.36 o 
   4   2  24     1012.00     1058.91     21.72 o 
   5   2  24        3.96        5.33      6.40 o 
   6   2  24      131.43      105.71     15.59 o 
   7   2  24       84.55       65.91     15.01 o 
   8   2  24      107.00       98.53     32.37 o 
   0   3  24       47.02       47.90      6.80 o 
   1   3  24       54.08       59.16      6.02 o 
   2   3  24      177.51      178.22      9.35 o 
   3   3  24      105.88       77.66      7.66 o 
   4   3  24      431.70      435.84     38.45 o 
   5   3  24      105.18       96.71     10.70 o 
   6   3  24       64.90       59.57     10.61 o 
   7   3  24      122.67       91.53     12.97 o 
   0   4  24      385.86      406.81     10.67 o 
   1   4  24     1826.14     1829.84     26.33 o 
   2   4  24     1805.20     1875.38     22.59 o 
   3   4  24      162.25      140.85     13.36 o 
   4   4  24     1043.10     1043.79     19.55 o 
   5   4  24      466.26      481.86     22.15 o 
   6   4  24       47.76       47.51      5.99 o 
   7   4  24       32.21       33.33      6.29 o 
   0   5  24      214.41      209.13     31.39 o 
   1   5  24      389.07      350.99     13.74 o 
   2   5  24     1861.55     1882.50     41.13 o 
   3   5  24       28.95       35.81      5.96 o 
   4   5  24      123.43      129.80     12.06 o 
   5   5  24      116.84      140.99     15.82 o 
   6   5  24      437.88      477.21     15.47 o 
   7   5  24        7.75       14.70      6.34 o 
   0   6  24      680.43      724.33     26.03 o 
   1   6  24       41.83       34.19      5.83 o 
   2   6  24     1330.38     1226.52     18.12 o 
   3   6  24      622.30      604.78     15.42 o 
   4   6  24       26.64       30.97      8.47 o 
   5   6  24       86.34       71.09     10.69 o 
   6   6  24        2.66        8.21      6.06 o 
   7   6  24       53.07       49.12     10.89 o 
   0   7  24       48.08       70.52      7.44 o 
   1   7  24       37.65       34.37      5.38 o 
   2   7  24      267.89      277.41     21.90 o 
   3   7  24      812.06      868.06     20.30 o 
   4   7  24       50.87       55.34      8.66 o 
   5   7  24      167.54      184.33     19.71 o 
   6   7  24       31.60       24.89      4.78 o 
   7   7  24       26.11       19.63     11.56 o 
   0   8  24        9.66        6.67      6.57 o 
   1   8  24      103.55      110.18     10.62 o 
   2   8  24      905.48      865.64     19.34 o 
   3   8  24       45.00       37.81      7.63 o 
   4   8  24      328.76      363.09     23.29 o 
   5   8  24       24.32       20.52      6.11 o 
   6   8  24       51.05       57.65     10.36 o 
   0   9  24      347.65      343.22     20.97 o 
   1   9  24        3.65       13.16      6.48 o 
   2   9  24       55.15       64.46      9.23 o 
   3   9  24      249.76      200.77     21.55 o 
   4   9  24       20.03       13.51      5.36 o 
   5   9  24        1.96       18.28      5.35 o 
   6   9  24      118.81      103.12     15.53 o 
   0  10  24      247.92      250.22     41.30 o 
   1  10  24      500.00      517.43     19.97 o 
   2  10  24       42.51       47.92      7.73 o 
   3  10  24       58.40       57.31      9.00 o 
   4  10  24       28.37       21.69      5.63 o 
   5  10  24       13.05       20.35      7.04 o 
   0  11  24      546.38      592.90     24.45 o 
   1  11  24      116.60      114.36     14.68 o 
   2  11  24       48.09       41.86      6.73 o 
   3  11  24        1.63       17.22      5.64 o 
   4  11  24       33.07       41.31      7.31 o 
   5  11  24       80.12       99.99     15.29 o 
   0  12  24       32.16       20.20      4.96 o 
   1  12  24        2.86       13.52      8.44 o 
   2  12  24       33.47       32.40      8.53 o 
   3  12  24      151.18      165.05     23.35 o 
   4  12  24        3.25       17.07      5.72 o 
   0  13  24      109.10       91.54     20.76 o 
   1  13  24       12.67       25.30      6.63 o 
   2  13  24       17.43       29.56      6.20 o 
   3  13  24       97.72       83.96     12.61 o 
   0  14  24      144.00      124.87     28.74 o 
   1  14  24      103.22      102.56     16.21 o 
   2  14  24      369.66      434.66     28.12 o 
   1   0  25      824.12      660.72     32.41 o 
   2   0  25      117.61      112.40     13.46 o 
   3   0  25       74.78       79.37     14.11 o 
   4   0  25        2.07        4.74      4.33 o 
   5   0  25       24.80       12.54      7.92 o 
   6   0  25      192.77      133.45     62.97 o 
   7   0  25        4.19        1.66      8.04 o 
   8   0  25      222.79      185.92     55.80 o 
   0   1  25      908.57     1014.34     19.89 o 
   1   1  25      462.48      452.18      8.96 o 
   2   1  25       54.84       37.73      5.91 o 
   3   1  25      380.83      372.65     10.85 o 
   4   1  25       61.53       52.64      7.31 o 
   5   1  25      385.27      402.33     13.61 o 
   6   1  25       39.38       46.47      8.05 o 
   7   1  25       19.75       25.80      6.84 o 
   8   1  25       48.41       40.47     14.45 o 
   0   2  25      175.24      185.16     15.65 o 
   1   2  25       16.01       20.85      2.51 o 
   2   2  25      895.60      929.43     13.15 o 
   3   2  25       68.45       60.62      9.30 o 
   4   2  25       87.10       84.41     10.24 o 
   5   2  25      666.44      758.15     19.93 o 
   6   2  25      800.10      833.05     19.31 o 
   7   2  25       55.42       45.99     12.47 o 
   0   3  25       56.97       56.34      6.29 o 
   1   3  25     3878.50     4133.89     43.79 o 
   2   3  25      985.73      966.01     14.19 o 
   3   3  25      571.64      579.43     18.88 o 
   4   3  25      803.01      887.14     19.79 o 
   5   3  25      285.27      261.59     27.84 o 
   6   3  25       69.21       57.80     10.00 o 
   7   3  25       16.76       14.32      9.42 o 
   0   4  25        7.10        5.66      6.32 o 
   1   4  25     1271.12     1332.58     19.44 o 
   2   4  25      581.93      565.03     16.30 o 
   3   4  25      904.65      867.68     23.57 o 
   4   4  25      281.50      276.10     32.29 o 
   5   4  25      552.14      605.21     26.51 o 
   6   4  25      173.00      172.30     19.33 o 
   7   4  25       20.82       21.45      5.64 o 
   0   5  25       39.48       40.08     12.87 o 
   1   5  25     4026.38     4030.26     63.85 o 
   2   5  25      314.51      338.06     17.63 o 
   3   5  25      247.75      259.69     13.84 o 
   4   5  25      807.68      829.07     24.89 o 
   5   5  25        8.76       14.95      4.74 o 
   6   5  25       66.52       63.41      9.57 o 
   7   5  25       36.31       43.96     11.52 o 
   0   6  25      170.50      208.25     25.67 o 
   1   6  25     2667.73     2725.73     29.94 o 
   2   6  25      288.68      276.92     25.48 o 
   3   6  25      357.51      312.66     24.13 o 
   4   6  25       11.38        8.96      4.92 o 
   5   6  25      610.28      648.78     18.75 o 
   6   6  25       40.97       44.04      8.61 o 
   7   6  25       24.32       20.44      7.15 o 
   0   7  25      628.81      632.76     18.98 o 
   1   7  25     1228.24     1243.98     24.30 o 
   2   7  25     1119.07     1166.03     26.43 o 
   3   7  25     1956.88     2023.42     36.21 o 
   4   7  25       82.38       81.93     13.02 o 
   5   7  25      519.65      663.69     32.98 o 
   6   7  25       18.35       26.21      6.15 o 
   7   7  25      260.29      260.52     68.85 o 
   0   8  25       34.44       25.47     10.39 o 
   1   8  25        4.06       15.77      4.90 o 
   2   8  25      174.69      191.43     24.27 o 
   3   8  25      677.16      756.81     22.99 o 
   4   8  25       39.55       44.99      8.74 o 
   5   8  25      157.93      139.46     18.86 o 
   6   8  25       55.60       37.03      8.50 o 
   0   9  25        2.75       15.70      7.03 o 
   1   9  25      389.52      337.68     18.26 o 
   2   9  25      107.44      115.35     11.33 o 
   3   9  25       83.06       85.35     10.83 o 
   4   9  25      154.21      145.52     18.91 o 
   5   9  25      127.34      101.30     16.28 o 
   6   9  25       88.30      100.17     14.01 o 
   0  10  25        1.49        2.37      6.95 o 
   1  10  25       35.33       35.11      7.65 o 
   2  10  25       10.41       24.73      5.14 o 
   3  10  25       10.29       15.02      7.32 o 
   4  10  25        8.59       12.18      6.45 o 
   5  10  25       77.44       71.57     13.43 o 
   0  11  25        0.29       12.24      6.23 o 
   1  11  25      205.93      202.37     20.04 o 
   2  11  25        7.10        8.08      5.91 o 
   3  11  25      133.89      133.64     14.50 o 
   4  11  25       13.79        5.35      7.64 o 
   5  11  25       20.75       19.00      9.71 o 
   0  12  25        5.53        8.48      6.49 o 
   1  12  25        3.02       13.32      7.61 o 
   2  12  25      121.45      112.05     12.99 o 
   3  12  25       66.47       58.68     11.87 o 
   4  12  25       97.76       74.93     20.75 o 
   0  13  25       22.91       21.22      8.65 o 
   1  13  25       63.63       52.04      8.67 o 
   2  13  25       25.64       32.29      7.67 o 
   3  13  25       25.57       24.03      9.21 o 
   0  14  25       64.99       73.75     16.33 o 
   1  14  25       32.03       43.74     10.41 o 
   0   0  26        7.44       17.08      5.53 o 
   1   0  26        1.19        4.81      3.83 o 
   2   0  26       85.36       79.06     15.39 o 
   3   0  26      444.37      428.82     21.48 o 
   4   0  26     1615.75     1719.94     50.71 o 
   5   0  26      364.97      383.36     22.25 o 
   6   0  26        3.40        8.96     11.60 o 
   7   0  26       56.63       88.57     17.25 o 
   0   1  26       70.51       64.96     10.39 o 
   1   1  26      573.57      591.48      9.68 o 
   2   1  26      420.55      420.75      9.32 o 
   3   1  26      140.16      171.53     19.14 o 
   4   1  26      767.19      799.49     21.10 o 
   5   1  26      192.78      186.35     25.22 o 
   6   1  26      167.29      154.96     19.91 o 
   7   1  26      103.00      105.40     18.02 o 
   0   2  26       72.93       56.71     11.56 o 
   1   2  26      244.85      253.09      7.23 o 
   2   2  26      866.17      864.92     17.41 o 
   3   2  26     1359.35     1404.32     19.38 o 
   4   2  26      318.06      317.12     22.42 o 
   5   2  26       42.85       39.80      8.95 o 
   6   2  26      159.31      138.49     19.94 o 
   7   2  26        5.63        3.63      7.12 o 
   0   3  26       52.91       55.93      7.66 o 
   1   3  26      736.31      792.21     21.51 o 
   2   3  26       30.06       35.42      4.35 o 
   3   3  26      224.08      230.97     15.90 o 
   4   3  26      440.02      464.86     18.11 o 
   5   3  26      226.63      212.04     25.67 o 
   6   3  26        9.02       13.54      5.01 o 
   7   3  26      176.82      153.78     23.74 o 
   0   4  26     4191.07     4362.24    131.63 o 
   1   4  26      497.43      518.65     18.64 o 
   2   4  26     2933.43     3017.02     28.83 o 
   3   4  26     1563.07     1529.45     39.13 o 
   4   4  26       32.57       28.61      5.76 o 
   5   4  26      287.12      276.15     24.98 o 
   6   4  26       94.05      103.22     11.99 o 
   7   4  26      129.89      131.16     19.33 o 
   0   5  26     5856.32     6329.12     56.21 o 
   1   5  26     1951.92     1959.49     23.05 o 
   2   5  26     1394.12     1361.57     25.58 o 
   3   5  26     1624.58     1656.83     36.66 o 
   4   5  26      237.52      249.69     23.87 o 
   5   5  26       65.93       41.39      7.29 o 
   6   5  26        7.53       18.81      6.47 o 
   7   5  26      231.87      251.08     41.37 o 
   0   6  26      237.39      220.95     29.44 o 
   1   6  26      437.25      451.56     20.66 o 
   2   6  26      726.69      697.73     18.02 o 
   3   6  26      365.81      367.16     12.60 o 
   4   6  26       89.12       94.82      8.65 o 
   5   6  26       51.57       49.23      8.27 o 
   6   6  26      104.70      105.05     14.94 o 
   7   6  26      394.35      495.64     36.50 o 
   0   7  26      275.53      282.88     28.17 o 
   1   7  26      234.77      242.40     19.88 o 
   2   7  26      462.06      474.48     19.15 o 
   3   7  26      451.94      467.00     26.40 o 
   4   7  26        4.93       10.66      5.04 o 
   5   7  26      148.67      143.56     16.11 o 
   6   7  26      128.10      100.31     14.37 o 
   0   8  26      105.78      120.40     13.67 o 
   1   8  26       21.34       16.56      4.58 o 
   2   8  26      585.67      577.98     14.88 o 
   3   8  26      203.90      212.86     22.08 o 
   4   8  26       44.52       46.57      7.36 o 
   5   8  26        3.00       14.20      9.09 o 
   6   8  26       49.26       58.00     11.21 o 
   0   9  26      114.18      105.06     13.64 o 
   1   9  26       66.74       51.26      9.22 o 
   2   9  26        8.35        9.41      3.88 o 
   3   9  26      147.53      145.67     16.74 o 
   4   9  26      136.56      122.82     15.19 o 
   5   9  26      334.32      333.67     45.66 o 
   6   9  26       83.77       60.64     13.41 o 
   0  10  26        4.10       14.88      4.73 o 
   1  10  26       52.76       36.31      6.79 o 
   2  10  26      103.10      101.33     11.93 o 
   3  10  26      226.93      250.60     19.19 o 
   4  10  26      115.79      102.70     16.37 o 
   5  10  26       99.29       78.72     14.69 o 
   0  11  26       12.87       23.54      7.09 o 
   1  11  26       75.57       59.06      9.12 o 
   2  11  26       22.74       30.82      5.94 o 
   3  11  26       19.58       26.23      5.75 o 
   4  11  26      110.71       87.48     21.45 o 
   0  12  26        6.48       17.93      7.93 o 
   1  12  26      214.47      186.26     21.06 o 
   2  12  26      134.47      132.39     14.92 o 
   3  12  26        0.64       13.02      8.57 o 
   4  12  26      107.14      115.47     16.78 o 
   0  13  26        0.06       15.23     14.65 o 
   1  13  26        3.49        7.29      9.61 o 
   2  13  26      118.69      122.88     19.67 o 
   3  13  26      171.77      105.43     28.14 o 
   0  14  26      855.55     1040.43     29.71 o 
   1  14  26       43.43       42.57     10.90 o 
   1   0  27      290.40      287.39      7.66 o 
   2   0  27     1955.52     2095.67     28.08 o 
   3   0  27      448.38      495.22     34.62 o 
   4   0  27      234.63      214.81     48.73 o 
   5   0  27       14.74        7.79      5.92 o 
   6   0  27       45.89       32.60     12.43 o 
   7   0  27       66.42       53.74     19.25 o 
   0   1  27      505.29      527.00     18.10 o 
   1   1  27      146.86      135.13     12.59 o 
   2   1  27      104.43       91.82      8.65 o 
   3   1  27      760.69      784.13     15.06 o 
   4   1  27      165.50      170.00     24.32 o 
   5   1  27      516.69      533.96     35.70 o 
   6   1  27      219.37      231.72     20.75 o 
   7   1  27      122.68      102.45     16.89 o 
   0   2  27      255.38      271.19      7.91 o 
   1   2  27        3.11        2.31      1.97 o 
   2   2  27      381.19      386.44     19.94 o 
   3   2  27      356.94      350.99     12.41 o 
   4   2  27      165.00      171.80     15.91 o 
   5   2  27     1310.15     1450.05     30.95 o 
   6   2  27      307.38      359.50     22.87 o 
   7   2  27       19.87       22.36      6.90 o 
   0   3  27       18.36       11.31      3.39 o 
   1   3  27      841.79      840.72     17.12 o 
   2   3  27      674.47      650.36     12.54 o 
   3   3  27      436.16      463.80     17.37 o 
   4   3  27      657.58      677.01     18.15 o 
   5   3  27      306.37      306.72     18.57 o 
   6   3  27      469.24      507.85     22.92 o 
   7   3  27      154.53      140.53     21.47 o 
   0   4  27     1507.91     1572.58     43.14 o 
   1   4  27      753.01      755.23     12.18 o 
   2   4  27      447.99      412.39     16.29 o 
   3   4  27      190.42      188.59     20.66 o 
   4   4  27      146.27      163.31     15.77 o 
   5   4  27      182.59      196.45     21.79 o 
   6   4  27       47.45       38.69      7.67 o 
   7   4  27        6.70       13.94      4.93 o 
   0   5  27      266.03      314.58     25.39 o 
   1   5  27      793.49      805.90     24.22 o 
   2   5  27      344.78      355.84     21.20 o 
   3   5  27      210.43      208.28     19.41 o 
   4   5  27      253.89      319.32     27.47 o 
   5   5  27       34.98       36.46      6.09 o 
   6   5  27      109.16      104.37     17.36 o 
   7   5  27       36.15       31.58      7.49 o 
   0   6  27     3313.38     3459.21    119.40 o 
   1   6  27      299.51      291.65     14.13 o 
   2   6  27     2349.37     2432.43     36.97 o 
   3   6  27      804.48      838.09     22.24 o 
   4   6  27        1.15        8.69      4.45 o 
   5   6  27       84.57       90.35     11.45 o 
   6   6  27       27.89       22.48      6.94 o 
   7   6  27        0.09        7.45      7.52 o 
   0   7  27       33.96       34.61      7.13 o 
   1   7  27      322.31      313.51     26.03 o 
   2   7  27      253.32      205.94     24.76 o 
   3   7  27      448.00      442.21     47.21 o 
   4   7  27      373.97      476.47     46.46 o 
   5   7  27      111.33       98.51     12.88 o 
   6   7  27       21.41       30.63     11.23 o 
   0   8  27       20.09       32.31     11.59 o 
   1   8  27      215.23      234.64     22.04 o 
   2   8  27      217.46      230.86     16.59 o 
   3   8  27      276.89      260.94     37.17 o 
   4   8  27      176.68      169.09     23.95 o 
   5   8  27       93.53      101.83     16.23 o 
   6   8  27      301.81      331.75     25.10 o 
   0   9  27       30.76       24.51      7.12 o 
   1   9  27      308.45      344.16     25.12 o 
   2   9  27       19.72       23.12      5.41 o 
   3   9  27       41.51       33.74      8.02 o 
   4   9  27       53.77       64.80      9.93 o 
   5   9  27      103.41      125.42     22.63 o 
   0  10  27      127.13      127.50     17.28 o 
   1  10  27      174.59      141.09     13.58 o 
   2  10  27      318.46      375.00     18.40 o 
   3  10  27       20.93       30.83      8.39 o 
   4  10  27       20.95       15.73      6.14 o 
   5  10  27       45.55       46.28     12.76 o 
   0  11  27       25.22       27.30      7.75 o 
   1  11  27       29.88       32.05      6.14 o 
   2  11  27       65.75       74.04      9.90 o 
   3  11  27      139.27      161.68     17.30 o 
   4  11  27      295.55      274.57     44.97 o 
   0  12  27        0.06       25.31      6.71 o 
   1  12  27       71.00       68.41     10.75 o 
   2  12  27      183.15      164.27     24.80 o 
   3  12  27      232.30      220.93     28.81 o 
   0  13  27       62.22       75.90     15.08 o 
   1  13  27       63.10       53.58     10.38 o 
   2  13  27      255.54      241.30     39.74 o 
   0   0  28        1.55        7.11      3.82 o 
   1   0  28       48.61       66.57      8.98 o 
   2   0  28       39.11       32.88      5.17 o 
   3   0  28      390.95      404.18     23.20 o 
   4   0  28      375.81      440.15     75.81 o 
   5   0  28      349.11      348.09     23.74 o 
   6   0  28      228.01      251.09     50.30 o 
   7   0  28       56.77       35.79     15.96 o 
   0   1  28       91.33      102.12     16.88 o 
   1   1  28      315.56      320.70      7.56 o 
   2   1  28       80.14       79.21      7.78 o 
   3   1  28       88.54       72.13      8.61 o 
   4   1  28      679.04      697.72     24.57 o 
   5   1  28      120.67       84.86     20.44 o 
   6   1  28      152.25      180.14     16.06 o 
   7   1  28        8.09        9.60      5.65 o 
   0   2  28      456.07      447.16     13.17 o 
   1   2  28      465.17      524.43     16.22 o 
   2   2  28       56.53       41.76      8.10 o 
   3   2  28      450.62      483.63     11.25 o 
   4   2  28      258.15      247.19     16.60 o 
   5   2  28       52.60       47.39      6.17 o 
   6   2  28      137.65      102.41     17.25 o 
   7   2  28       50.58       38.44      7.64 o 
   0   3  28      267.76      273.32     15.24 o 
   1   3  28      788.34      788.17     13.62 o 
   2   3  28     1249.64     1289.08     14.65 o 
   3   3  28     1024.97      968.65     37.85 o 
   4   3  28      126.34       94.81     17.00 o 
   5   3  28      116.96      125.74     14.00 o 
   6   3  28      323.90      335.43     22.65 o 
   7   3  28       42.40       43.45      9.27 o 
   0   4  28     2127.31     2138.72     57.08 o 
   1   4  28      768.49      786.15     10.80 o 
   2   4  28     1015.22     1033.60     15.13 o 
   3   4  28      515.46      533.54     15.57 o 
   4   4  28      396.30      403.62     25.65 o 
   5   4  28      404.72      470.89     37.70 o 
   6   4  28       53.16       53.21      9.59 o 
   7   4  28      441.02      542.80     23.31 o 
   0   5  28       26.10       34.44      6.61 o 
   1   5  28     7309.99     7569.30     75.75 o 
   2   5  28      207.80      234.25     14.22 o 
   3   5  28       43.06       37.06      5.91 o 
   4   5  28        5.20       10.89      5.15 o 
   5   5  28       11.51        9.96      4.89 o 
   6   5  28       18.33       14.52      5.22 o 
   7   5  28       85.22       83.73     14.81 o 
   0   6  28       78.59       49.26     13.32 o 
   1   6  28      427.57      452.39      9.90 o 
   2   6  28      228.59      254.93     17.68 o 
   3   6  28     1575.72     1710.11     48.40 o 
   4   6  28       28.08       20.91      7.19 o 
   5   6  28       98.29       80.42      9.40 o 
   6   6  28       77.79       62.91     10.76 o 
   0   7  28      406.73      438.31     16.58 o 
   1   7  28      902.12      920.23     16.87 o 
   2   7  28      463.98      489.57     15.78 o 
   3   7  28      708.46      749.43     32.03 o 
   4   7  28       35.34       21.80      6.22 o 
   5   7  28      255.33      302.07     26.22 o 
   6   7  28      208.24      177.99     27.93 o 
   0   8  28      295.90      292.47     22.88 o 
   1   8  28      264.09      282.11     26.78 o 
   2   8  28        7.51       14.53      6.42 o 
   3   8  28      303.34      282.20     38.98 o 
   4   8  28      154.20      183.23     23.63 o 
   5   8  28      183.41      183.28     20.96 o 
   6   8  28        0.35        1.15      7.96 o 
   0   9  28        8.31       10.47      7.04 o 
   1   9  28      127.41      134.47     13.05 o 
   2   9  28       87.75       71.62     10.87 o 
   3   9  28      191.97      179.15     23.73 o 
   4   9  28       84.37       65.87     12.51 o 
   5   9  28       38.69       33.65      6.57 o 
   0  10  28        0.36       -1.48      9.65 o 
   1  10  28       24.53       29.48      8.14 o 
   2  10  28       28.25       23.87      6.15 o 
   3  10  28       77.82       64.48     13.20 o 
   4  10  28       24.95       49.39      9.34 o 
   5  10  28       72.40       77.80     20.66 o 
   0  11  28        0.08        7.15      6.43 o 
   1  11  28       36.07       40.64      7.40 o 
   2  11  28       48.40       36.40      6.09 o 
   3  11  28      166.59      165.28     24.76 o 
   4  11  28       98.83       98.83     14.90 o 
   0  12  28        8.09       32.57      8.37 o 
   1  12  28        8.55       27.37      5.89 o 
   2  12  28      146.10      116.95     16.81 o 
   3  12  28       46.25       55.50      9.68 o 
   0  13  28       24.41       15.62     11.10 o 
   1  13  28       28.07       27.12      6.28 o 
   2  13  28      119.48      108.08     17.50 o 
   1   0  29        0.08        2.46      2.95 o 
   2   0  29      182.73      170.42      9.79 o 
   3   0  29      243.85      210.42     23.82 o 
   4   0  29      483.46      470.93     25.26 o 
   5   0  29        3.44       15.60      8.54 o 
   6   0  29        2.50        5.09      6.05 o 
   7   0  29      148.30      159.84     37.01 o 
   0   1  29       51.76       53.79      7.01 o 
   1   1  29      873.88      916.80     15.13 o 
   2   1  29      388.01      409.43     10.41 o 
   3   1  29      293.78      306.57     24.21 o 
   4   1  29       29.98       25.47      6.45 o 
   5   1  29       17.51       18.53      6.66 o 
   6   1  29        8.71       11.22      5.54 o 
   7   1  29       52.84       34.85      8.13 o 
   0   2  29      133.37      144.68     13.61 o 
   1   2  29      188.35      195.36      9.16 o 
   2   2  29      472.13      501.51     11.88 o 
   3   2  29      401.72      403.30     11.51 o 
   4   2  29       44.61       39.53      6.51 o 
   5   2  29      204.75      224.88     16.91 o 
   6   2  29      311.54      387.27     31.79 o 
   7   2  29       69.15       54.19     11.75 o 
   0   3  29     1335.02     1377.70     30.29 o 
   1   3  29       38.21       30.71      5.09 o 
   2   3  29      158.40      169.64     12.62 o 
   3   3  29      266.36      293.67     12.50 o 
   4   3  29      976.23     1007.81     22.73 o 
   5   3  29      269.01      272.43     21.33 o 
   6   3  29       26.13       28.53      5.75 o 
   7   3  29      105.87       67.50     16.15 o 
   0   4  29     4041.90     4198.26    112.23 o 
   1   4  29      111.07       91.19      7.84 o 
   2   4  29      294.84      300.81     12.05 o 
   3   4  29       68.95       66.77     10.25 o 
   4   4  29      434.53      466.06     31.34 o 
   5   4  29      239.98      216.13     24.23 o 
   6   4  29       67.75       78.54     11.23 o 
   7   4  29       30.32       30.44      8.47 o 
   0   5  29        1.91        8.61      6.27 o 
   1   5  29      323.47      150.98     45.99 o 
   2   5  29      211.62      187.71     12.53 o 
   3   5  29       72.87       78.28      8.85 o 
   4   5  29      187.52      175.57     19.97 o 
   5   5  29       41.99       37.34      8.27 o 
   6   5  29      127.80      109.31     15.01 o 
   7   5  29        1.56       10.79      6.24 o 
   0   6  29     3092.74     3302.53     45.81 o 
   1   6  29       14.85       15.48      3.80 o 
   2   6  29       13.06       13.64      3.64 o 
   3   6  29       46.59       48.14      9.60 o 
   4   6  29      310.73      320.40     34.51 o 
   5   6  29       25.98       28.51      7.20 o 
   6   6  29       26.17       25.87      8.18 o 
   0   7  29      128.54      120.82     13.48 o 
   1   7  29       57.96       54.74      6.49 o 
   2   7  29      184.57      174.86     16.77 o 
   3   7  29       89.71       85.35     13.18 o 
   4   7  29      261.51      287.51     32.96 o 
   5   7  29       55.77       43.53      7.66 o 
   6   7  29       64.57       54.60     11.89 o 
   0   8  29       72.10       41.89     17.84 o 
   1   8  29       22.69       20.57      5.05 o 
   2   8  29      139.62      140.88     13.42 o 
   3   8  29        7.47       21.54      5.52 o 
   4   8  29       34.69       36.87     12.14 o 
   5   8  29       40.70       39.60     10.00 o 
   6   8  29       33.61       23.09      7.41 o 
   0   9  29       29.69       25.62      7.17 o 
   1   9  29        0.63        4.90      5.16 o 
   2   9  29      198.99      177.24     21.09 o 
   3   9  29       90.19       80.14     12.25 o 
   4   9  29      148.40      134.70     23.57 o 
   5   9  29      109.55      108.04     16.79 o 
   0  10  29       54.05       53.17      8.81 o 
   1  10  29      139.94      121.98     13.42 o 
   2  10  29      120.38      127.33     13.92 o 
   3  10  29       49.76       51.01      8.26 o 
   4  10  29      136.05      121.85     26.18 o 
   5  10  29       53.37       45.60      9.04 o 
   0  11  29      170.60      194.81     33.99 o 
   1  11  29       62.35       58.89      8.94 o 
   2  11  29        8.41       14.35      5.83 o 
   3  11  29       82.95       61.20      9.80 o 
   4  11  29       32.59       30.81      8.15 o 
   0  12  29       30.60       25.08     12.89 o 
   1  12  29       13.92       25.51      7.37 o 
   2  12  29       69.07       63.21      9.91 o 
   3  12  29      318.71      336.14     33.55 o 
   0  13  29       30.33       15.77      9.59 o 
   1  13  29       40.31       35.30      9.69 o 
   2  13  29      356.92      351.64     56.14 o 
   0   0  30        3.02       10.38      6.39 o 
   1   0  30      280.69      245.92     16.34 o 
   2   0  30       81.88       56.52      8.21 o 
   3   0  30      645.12      657.56     38.36 o 
   4   0  30      125.91      121.88     26.75 o 
   5   0  30        0.00        7.46      7.44 o 
   6   0  30      111.27      110.29     24.85 o 
   7   0  30        1.88       -2.39      8.55 o 
   0   1  30       28.19       37.19      4.94 o 
   1   1  30       16.28       15.02      3.15 o 
   2   1  30       93.28       77.23     10.23 o 
   3   1  30      435.65      460.93     20.36 o 
   4   1  30       46.52       39.70      8.22 o 
   5   1  30       67.04       69.68     10.20 o 
   6   1  30        0.23        9.50      4.76 o 
   7   1  30       69.17       67.27     13.17 o 
   0   2  30        5.24       11.26      3.74 o 
   1   2  30       51.19       38.55      4.58 o 
   2   2  30      220.08      238.73      8.19 o 
   3   2  30     1283.16     1292.63     29.40 o 
   4   2  30       39.79       39.18      5.28 o 
   5   2  30       88.69       84.47     11.25 o 
   6   2  30       40.73       29.82      8.76 o 
   7   2  30       29.67       43.77      9.84 o 
   0   3  30      261.65      269.60     30.39 o 
   1   3  30      384.48      383.58      6.64 o 
   2   3  30      176.44      135.43     14.58 o 
   3   3  30       22.91       19.61      5.63 o 
   4   3  30      145.88      138.75     14.41 o 
   5   3  30      139.73      135.08     16.63 o 
   6   3  30       16.17       14.92      6.10 o 
   7   3  30       20.79       20.45     10.36 o 
   0   4  30      112.96       78.15     15.07 o 
   1   4  30      232.18      275.93     17.84 o 
   2   4  30       10.79       13.23      3.26 o 
   3   4  30      633.38      690.78     85.96 o 
   4   4  30      390.11      388.97     22.81 o 
   5   4  30       48.92       38.54      9.48 o 
   6   4  30       31.70       35.97      7.90 o 
   7   4  30      167.92      136.35     25.67 o 
   0   5  30       39.81       49.49      7.45 o 
   1   5  30      377.79      390.74     16.14 o 
   2   5  30      104.90       99.99     12.49 o 
   3   5  30      112.41       87.27     16.51 o 
   4   5  30      139.17      132.75     14.64 o 
   5   5  30      156.83      139.22     16.96 o 
   6   5  30       78.14       76.51     13.55 o 
   0   6  30       29.91       28.61      7.10 o 
   1   6  30       38.70       36.73      5.82 o 
   2   6  30      164.05      177.58     17.67 o 
   3   6  30       49.32       40.19      8.32 o 
   4   6  30       88.06       78.89     13.87 o 
   5   6  30      101.81       88.06     12.84 o 
   6   6  30       12.24       21.98      7.45 o 
   0   7  30       57.37       71.70     10.66 o 
   1   7  30      148.37      164.21     14.09 o 
   2   7  30       94.36       89.82     10.63 o 
   3   7  30      162.11      140.11     16.26 o 
   4   7  30      151.15      140.09     21.40 o 
   5   7  30        2.40       10.23      5.90 o 
   6   7  30       15.22       23.26      6.96 o 
   0   8  30      369.60      409.90     30.48 o 
   1   8  30      292.27      316.42     30.46 o 
   2   8  30       75.49       53.59      7.95 o 
   3   8  30       48.35       48.30      7.36 o 
   4   8  30       16.75       34.40      8.18 o 
   5   8  30      122.30      103.77     22.35 o 
   0   9  30        8.58       30.85      6.43 o 
   1   9  30       23.70       34.99      5.28 o 
   2   9  30      134.04      122.48     15.93 o 
   3   9  30       89.33       94.81     13.88 o 
   4   9  30       12.92       14.90      5.48 o 
   5   9  30       14.48       18.96      7.24 o 
   0  10  30        0.34       20.79      8.98 o 
   1  10  30       50.49       44.56      8.43 o 
   2  10  30       55.79       49.38      7.84 o 
   3  10  30       89.35      108.12     14.98 o 
   4  10  30       10.69       30.54      7.85 o 
   0  11  30        2.71       11.07      7.56 o 
   1  11  30       12.96       13.32      6.16 o 
   2  11  30       63.86       79.80     11.34 o 
   3  11  30      177.31      170.61     25.75 o 
   4  11  30      138.33      108.60     20.12 o 
   0  12  30        8.20       23.71      8.01 o 
   1  12  30       11.18       15.87      6.89 o 
   2  12  30       57.12       61.00      8.78 o 
   3  12  30      274.33      252.65     42.07 o 
   0  13  30        2.70       16.49      8.72 o 
   1  13  30       34.55       35.17      7.39 o 
   1   0  31      284.03      313.38      9.38 o 
   2   0  31      517.08      560.36     14.94 o 
   3   0  31        0.00       11.38      6.77 o 
   4   0  31      418.84      445.83     37.84 o 
   5   0  31        0.31        8.49      8.35 o 
   6   0  31        1.69        7.40      7.34 o 
   7   0  31       10.44       23.59      6.36 o 
   0   1  31      439.41      487.98     15.19 o 
   1   1  31      335.03      339.45     11.51 o 
   2   1  31      208.46      209.14     11.61 o 
   3   1  31      159.49      184.56     20.43 o 
   4   1  31      139.29      156.15     17.66 o 
   5   1  31       29.46       32.50      6.82 o 
   6   1  31       17.90       19.00      5.18 o 
   7   1  31       32.83       29.29      7.70 o 
   0   2  31       99.35       96.75     13.60 o 
   1   2  31       27.52       31.69      4.15 o 
   2   2  31       22.91       27.09      4.00 o 
   3   2  31      113.11       92.32     12.66 o 
   4   2  31      135.29      112.16     14.81 o 
   5   2  31      196.96      228.53     26.26 o 
   6   2  31       11.51       14.14      4.83 o 
   7   2  31        4.03       11.95      5.91 o 
   0   3  31     1249.28     1379.04     23.90 o 
   1   3  31      366.13      374.78     14.93 o 
   2   3  31       36.79       30.34      5.25 o 
   3   3  31       51.43       43.48      7.89 o 
   4   3  31      219.16      194.65     23.44 o 
   5   3  31       62.19       76.13     13.36 o 
   6   3  31      287.12      334.67     19.22 o 
   7   3  31       51.05       53.61      8.91 o 
   0   4  31     1306.54     1376.80     30.37 o 
   1   4  31      150.37      138.84     12.00 o 
   2   4  31      603.16      624.23     15.73 o 
   3   4  31        8.73        6.54      4.81 o 
   4   4  31       44.22       35.78      7.99 o 
   5   4  31      289.38      339.75     28.09 o 
   6   4  31       65.76       47.22     11.21 o 
   0   5  31      453.67      459.57     16.80 o 
   1   5  31      163.06      161.11     12.79 o 
   2   5  31      113.51       95.37     11.15 o 
   3   5  31       35.56       45.02      7.95 o 
   4   5  31      165.51      123.86     14.44 o 
   5   5  31        6.02       11.16      5.01 o 
   6   5  31       78.42       72.77     11.79 o 
   0   6  31      418.72      385.48     24.60 o 
   1   6  31      448.45      462.64     18.73 o 
   2   6  31      312.32      317.22     18.80 o 
   3   6  31        6.37       13.69      4.99 o 
   4   6  31      237.87      267.06     35.39 o 
   5   6  31      104.16       86.38     13.01 o 
   6   6  31       13.15       17.03      6.07 o 
   0   7  31      444.16      434.69     24.41 o 
   1   7  31       31.39       39.85      6.68 o 
   2   7  31      143.93      122.95     13.80 o 
   3   7  31      146.92      143.56     15.84 o 
   4   7  31      357.60      354.71     24.07 o 
   5   7  31       57.34       64.60     10.23 o 
   6   7  31       73.30       48.38     12.57 o 
   0   8  31        0.32        1.08      6.72 o 
   1   8  31       80.12       77.54     13.44 o 
   2   8  31      168.15      167.59     16.04 o 
   3   8  31       56.90       51.91      9.91 o 
   4   8  31      109.48       98.91     17.63 o 
   5   8  31       68.31       67.81     14.06 o 
   0   9  31        2.29       13.83      5.88 o 
   1   9  31      141.26      163.30     15.55 o 
   2   9  31       41.02       35.70      7.04 o 
   3   9  31      125.49      120.96     15.29 o 
   4   9  31      105.66       91.08     14.39 o 
   5   9  31       41.13       35.44     10.83 o 
   0  10  31       26.66       16.12      6.47 o 
   1  10  31       10.72       15.56      5.49 o 
   2  10  31       86.38       80.70     10.35 o 
   3  10  31      113.91      108.58     16.33 o 
   4  10  31      154.82      128.44     20.23 o 
   0  11  31        4.17       10.16     10.05 o 
   1  11  31        3.63       10.89      5.25 o 
   2  11  31       54.88       61.54      9.88 o 
   3  11  31       21.07       25.11      6.36 o 
   0  12  31        5.44       12.43     11.56 o 
   1  12  31       23.27       23.37      5.45 o 
   2  12  31       64.15       33.08     10.13 o 
   0  13  31       97.30      105.78     25.99 o 
   0   0  32        3.06        8.62      6.54 o 
   1   0  32      263.43      294.13     16.72 o 
   2   0  32       13.22       11.68      5.34 o 
   3   0  32      108.14      118.63     27.80 o 
   4   0  32      159.54      143.71     33.33 o 
   5   0  32       97.68       81.43     20.16 o 
   6   0  32       61.49       51.26     12.66 o 
   7   0  32        0.79        7.78      6.25 o 
   0   1  32      498.74      499.23     14.45 o 
   1   1  32       76.31       68.27      6.61 o 
   2   1  32      130.65      140.49     13.09 o 
   3   1  32      502.08      503.11     16.11 o 
   4   1  32      211.85      200.38     20.63 o 
   5   1  32        7.61       13.93      6.32 o 
   6   1  32       63.90       58.04     10.46 o 
   7   1  32       43.94       29.46     12.18 o 
   0   2  32       14.35       16.66      4.62 o 
   1   2  32       38.70       33.48      4.66 o 
   2   2  32      149.85      188.30     10.85 o 
   3   2  32      354.20      383.09     16.19 o 
   4   2  32      276.77      187.93     36.72 o 
   5   2  32      176.43      174.60     24.66 o 
   6   2  32       15.69       23.97      7.75 o 
   7   2  32       88.16       91.72     16.02 o 
   0   3  32       62.60       49.26     10.67 o 
   1   3  32      381.40      402.53     12.49 o 
   2   3  32       94.78       88.48      8.65 o 
   3   3  32      432.50      436.53     18.75 o 
   4   3  32      312.02      301.53     30.61 o 
   5   3  32      189.91      197.01     26.14 o 
   6   3  32       96.55       75.79     13.18 o 
   0   4  32       84.56       53.32     11.17 o 
   1   4  32      115.09      104.82      8.66 o 
   2   4  32      705.35      716.10     20.48 o 
   3   4  32      261.29      228.62     22.14 o 
   4   4  32      111.99      119.03     12.37 o 
   5   4  32      198.15      140.41     19.28 o 
   6   4  32       31.78       43.32      8.80 o 
   0   5  32      388.76      387.10     26.25 o 
   1   5  32       43.99       40.76      5.46 o 
   2   5  32       27.13       28.03      5.38 o 
   3   5  32      606.73      664.70     20.27 o 
   4   5  32      349.33      375.46     18.66 o 
   5   5  32       78.83       85.41     14.38 o 
   6   5  32       68.32       42.84     10.79 o 
   0   6  32        0.08        6.43      6.84 o 
   1   6  32       62.47       47.43      7.40 o 
   2   6  32     1532.25     1603.02     34.32 o 
   3   6  32       58.88       59.82      9.00 o 
   4   6  32      142.67      109.08     16.79 o 
   5   6  32       87.03       64.44     10.80 o 
   6   6  32      107.23       83.36     14.20 o 
   0   7  32       17.97       35.83      7.51 o 
   1   7  32      192.85      194.81     20.02 o 
   2   7  32        9.25       15.26      3.62 o 
   3   7  32      147.74      123.96     14.82 o 
   4   7  32      106.90       94.27     14.55 o 
   5   7  32       36.45       28.76      6.36 o 
   6   7  32       79.67       67.52     12.65 o 
   0   8  32        8.22        1.04      5.31 o 
   1   8  32      147.09      123.51     13.43 o 
   2   8  32       56.54       52.65      8.61 o 
   3   8  32       60.29       54.75     12.62 o 
   4   8  32      275.91      349.83     21.86 o 
   5   8  32       92.22       80.58     15.72 o 
   0   9  32        6.98       10.47      5.31 o 
   1   9  32      110.56       91.22     11.66 o 
   2   9  32       18.65       26.08      6.20 o 
   3   9  32      103.16      104.20     14.85 o 
   4   9  32       15.44       15.16      6.43 o 
   5   9  32       43.67       32.40      8.21 o 
   0  10  32      203.13      181.96     27.95 o 
   1  10  32       26.33       26.76      6.52 o 
   2  10  32       26.12       21.50      6.90 o 
   3  10  32        2.02       13.33      7.35 o 
   4  10  32        0.55        7.65      8.82 o 
   0  11  32        0.76       25.51      6.98 o 
   1  11  32       63.73       63.34      9.42 o 
   2  11  32       38.26       43.56      9.05 o 
   3  11  32       60.04       51.18     11.79 o 
   0  12  32        8.41       27.22      7.83 o 
   1  12  32      210.93      217.79     35.76 o 
   2  12  32       15.75       15.62      6.11 o 
   1   0  33      339.88      370.37      8.85 o 
   2   0  33      658.02      568.60     14.14 o 
   3   0  33      328.54      360.54     16.95 o 
   4   0  33        1.54       14.53     11.51 o 
   5   0  33      119.97      107.30     22.92 o 
   6   0  33        1.64       12.54      8.20 o 
   7   0  33       52.64       35.42     11.74 o 
   0   1  33      250.15      254.12     12.48 o 
   1   1  33      260.28      273.12      8.37 o 
   2   1  33       18.83       17.22      4.27 o 
   3   1  33      368.77      406.35     30.05 o 
   4   1  33      112.07       99.62     12.90 o 
   5   1  33       54.34       53.60      9.69 o 
   6   1  33       13.27       11.81      6.51 o 
   7   1  33       30.21       28.78      5.96 o 
   0   2  33      202.90      206.81     26.16 o 
   1   2  33      230.16      207.21      7.88 o 
   2   2  33       88.76       68.53      8.45 o 
   3   2  33       15.87        8.94      5.42 o 
   4   2  33      340.56      330.59     20.73 o 
   5   2  33       24.55       21.21      8.29 o 
   6   2  33       12.15       13.39      4.46 o 
   0   3  33       70.36       47.76     15.60 o 
   1   3  33      108.47      118.46      9.71 o 
   2   3  33      341.16      355.59     17.07 o 
   3   3  33      347.03      363.15     15.14 o 
   4   3  33      217.83      234.10     20.29 o 
   5   3  33      222.76      196.61     24.92 o 
   6   3  33      214.65      231.92     27.15 o 
   0   4  33       42.85       48.90      7.73 o 
   1   4  33        4.60       15.28      4.19 o 
   2   4  33       26.60       18.64      4.65 o 
   3   4  33      125.63      100.99     11.49 o 
   4   4  33       17.98       25.85      4.32 o 
   5   4  33      116.17      108.70     13.88 o 
   6   4  33        0.97        6.35      6.43 o 
   0   5  33        0.04       10.74      5.20 o 
   1   5  33      615.73      666.97     14.89 o 
   2   5  33       57.27       47.35      6.80 o 
   3   5  33      141.84      132.63     14.01 o 
   4   5  33       43.72       40.73      6.99 o 
   5   5  33       73.02       46.16      9.27 o 
   6   5  33       72.50       86.13     17.98 o 
   0   6  33        3.09        7.20      5.11 o 
   1   6  33       17.34       18.04      4.22 o 
   2   6  33       88.28       79.04      9.03 o 
   3   6  33      259.23      317.02     24.43 o 
   4   6  33        0.51       -0.60      7.79 o 
   5   6  33       73.44       65.71     14.52 o 
   6   6  33        8.19       14.68      5.86 o 
   0   7  33        4.43       10.50      6.34 o 
   1   7  33       23.62       18.82      4.86 o 
   2   7  33       64.08       52.68      7.53 o 
   3   7  33       94.38       64.80     11.74 o 
   4   7  33      302.70      319.28     44.19 o 
   5   7  33      353.95      435.56     45.64 o 
   0   8  33        3.63       12.85      6.02 o 
   1   8  33       61.40       57.82      9.89 o 
   2   8  33       33.76       41.64      6.37 o 
   3   8  33      185.63      182.78     25.11 o 
   4   8  33        4.11       13.56      7.26 o 
   5   8  33       53.89       40.47      8.66 o 
   0   9  33       17.25       21.67      7.48 o 
   1   9  33       21.39       22.60      5.69 o 
   2   9  33      163.46      161.94     21.21 o 
   3   9  33       49.53       44.84      8.64 o 
   4   9  33      103.77      109.52     12.45 o 
   0  10  33       46.32       60.34     11.11 o 
   1  10  33       41.98       40.29      7.71 o 
   2  10  33      357.18      452.65     31.58 o 
   3  10  33       44.85       27.75      9.41 o 
   4  10  33       94.96       66.60     14.77 o 
   0  11  33       21.76       35.26      9.19 o 
   1  11  33       22.25       20.25      8.63 o 
   2  11  33      166.00      153.62     28.87 o 
   3  11  33       97.86       99.70     20.33 o 
   0  12  33        0.48       15.97      8.54 o 
   1  12  33       87.85       71.37     12.77 o 
   2  12  33       94.81       67.74     15.08 o 
   0   0  34      168.63       82.46     34.86 o 
   1   0  34      103.71       88.12     15.69 o 
   2   0  34      495.60      393.77     20.11 o 
   3   0  34       34.33       36.89     13.61 o 
   4   0  34      358.90      379.06     18.69 o 
   5   0  34        0.08        4.57      7.86 o 
   6   0  34      117.83       83.64     23.17 o 
   0   1  34       46.52       37.29      7.74 o 
   1   1  34      361.15      333.57     11.61 o 
   2   1  34      106.67       66.25      9.43 o 
   3   1  34       14.25       10.24      4.88 o 
   4   1  34      293.61      330.65     15.18 o 
   5   1  34       65.59       46.62      8.57 o 
   6   1  34       58.28       55.35     10.49 o 
   0   2  34      185.58      174.46     24.96 o 
   1   2  34      316.47      338.30     11.46 o 
   2   2  34      315.37      350.15      9.73 o 
   3   2  34       10.66       16.02      4.36 o 
   4   2  34       40.80       33.58      7.66 o 
   5   2  34       44.24       58.77      9.60 o 
   6   2  34       92.32       80.92     16.44 o 
   0   3  34        2.28       13.37      6.38 o 
   1   3  34       26.16       30.55      4.93 o 
   2   3  34      897.68      934.30     20.24 o 
   3   3  34       66.46       60.59      9.56 o 
   4   3  34       57.09       63.23     12.26 o 
   5   3  34       76.23       79.85     11.84 o 
   6   3  34       56.31       50.12      9.58 o 
   0   4  34        9.60        9.05      6.47 o 
   1   4  34       67.02       72.91      7.09 o 
   2   4  34       52.05       52.11      5.55 o 
   3   4  34      295.32      304.37     27.01 o 
   4   4  34      167.10      161.73     21.95 o 
   5   4  34        8.89       12.88      7.08 o 
   6   4  34       48.05       44.54     10.14 o 
   0   5  34       53.22       64.63      9.24 o 
   1   5  34       11.52       20.74      4.69 o 
   2   5  34      128.00       81.95     16.59 o 
   3   5  34      101.54      111.77     14.44 o 
   4   5  34      176.69      176.91     23.03 o 
   5   5  34       77.27       72.69     13.29 o 
   6   5  34      222.41      197.33     31.29 o 
   0   6  34      261.06      259.12     18.11 o 
   1   6  34        0.38       10.71      4.61 o 
   2   6  34       75.60       73.80      8.53 o 
   3   6  34       37.98       26.52      7.64 o 
   4   6  34       18.19       20.93      7.16 o 
   5   6  34       36.15       32.62      9.38 o 
   6   6  34       13.15       17.48      6.21 o 
   0   7  34       18.33       22.16      4.62 o 
   1   7  34       35.85       27.02      5.09 o 
   2   7  34       12.56       13.92      5.83 o 
   3   7  34        7.54       17.93      6.04 o 
   4   7  34      111.42      107.01     16.73 o 
   5   7  34      123.74      135.77     26.09 o 
   0   8  34        3.02        9.50      7.06 o 
   1   8  34      103.78       95.69     10.90 o 
   2   8  34       60.91       53.32      8.62 o 
   3   8  34       19.21       14.41      6.05 o 
   4   8  34      135.56      141.32     24.93 o 
   5   8  34      157.63      145.65     34.01 o 
   0   9  34       27.91       30.05     11.96 o 
   1   9  34      359.00      403.15     14.22 o 
   2   9  34      127.00      113.91     18.37 o 
   3   9  34       64.03       60.88     11.61 o 
   4   9  34       22.72       20.32      8.38 o 
   0  10  34        0.04       15.20      8.84 o 
   1  10  34      137.87      127.65     14.62 o 
   2  10  34      510.72      606.68     25.49 o 
   3  10  34       29.05       36.20      8.24 o 
   4  10  34       62.70       52.84     14.70 o 
   0  11  34        6.40       23.23     10.28 o 
   1  11  34       16.26       21.96      6.26 o 
   2  11  34       91.78       82.34     16.06 o 
   3  11  34      155.02      135.09     22.21 o 
   0  12  34       16.73       24.14     11.00 o 
   1  12  34      142.78       95.23     18.44 o 
   1   0  35       27.84        9.85      4.99 o 
   2   0  35      486.02      505.37     16.23 o 
   3   0  35        4.50        9.53      7.27 o 
   4   0  35       83.41       74.02     23.54 o 
   5   0  35        0.36       12.69      8.73 o 
   6   0  35       26.51       32.89     15.16 o 
   0   1  35       80.08       72.41     12.28 o 
   1   1  35      323.50      264.17     13.01 o 
   2   1  35      112.75      104.48     13.00 o 
   3   1  35      440.68      444.61     21.91 o 
   4   1  35      310.01      378.29     18.28 o 
   5   1  35       27.79       28.15      7.23 o 
   6   1  35       74.99       68.82     14.92 o 
   0   2  35       11.16        7.04      6.94 o 
   1   2  35      137.15      104.66     10.19 o 
   2   2  35      142.20      106.76     11.64 o 
   3   2  35      598.54      638.30     18.47 o 
   4   2  35      194.91      191.89     28.34 o 
   5   2  35      225.58      253.35     21.92 o 
   6   2  35       53.69       41.95     11.36 o 
   0   3  35       57.53       67.98      9.63 o 
   1   3  35      246.19      278.58     16.54 o 
   2   3  35       42.73       37.82      5.26 o 
   3   3  35       14.12       15.15      4.72 o 
   4   3  35      138.37      141.71     17.21 o 
   5   3  35       96.27      107.47     16.52 o 
   6   3  35      295.70      281.99     22.03 o 
   0   4  35      467.15      442.71     15.70 o 
   1   4  35      598.44      599.05     21.35 o 
   2   4  35        0.69        6.83      3.18 o 
   3   4  35        9.94       11.89      7.06 o 
   4   4  35      299.01      349.14     15.81 o 
   5   4  35      691.41      820.43     34.25 o 
   6   4  35      131.00      111.33     21.49 o 
   0   5  35        0.07        5.80      4.00 o 
   1   5  35      222.74      257.13     19.88 o 
   2   5  35       93.26       71.12      9.26 o 
   3   5  35       57.46       50.25      8.96 o 
   4   5  35      326.74      406.78     19.87 o 
   5   5  35       65.49       51.29     17.57 o 
   6   5  35       80.80       77.13     12.89 o 
   0   6  35      146.13      129.44     20.37 o 
   1   6  35       84.00       92.41      8.63 o 
   2   6  35        7.37       12.93      4.78 o 
   3   6  35       37.65       27.03      8.22 o 
   4   6  35       14.38       19.07      7.87 o 
   5   6  35      306.05      409.99     39.32 o 
   0   7  35        8.67       14.61      5.74 o 
   1   7  35       16.94       19.75      5.38 o 
   2   7  35       92.12       95.51     10.91 o 
   3   7  35      130.59      120.64     18.56 o 
   4   7  35      193.42      195.03     30.63 o 
   5   7  35        4.10        8.31      8.92 o 
   0   8  35       24.92       24.43      7.69 o 
   1   8  35      206.07      180.96     24.20 o 
   2   8  35      183.09      209.33     21.70 o 
   3   8  35       86.66       83.27     15.05 o 
   4   8  35       75.34       73.83     19.38 o 
   5   8  35       15.45       20.48      7.40 o 
   0   9  35       30.86       43.88     12.70 o 
   1   9  35       78.28       80.89     11.04 o 
   2   9  35      121.35       98.31     13.53 o 
   3   9  35        6.56       16.69      8.72 o 
   4   9  35        8.12       20.44      8.06 o 
   0  10  35       41.57       55.72     11.55 o 
   1  10  35      142.96      133.28     14.27 o 
   2  10  35       79.73       66.06     12.45 o 
   3  10  35       40.61       48.82      8.72 o 
   0  11  35        1.81        7.88     16.00 o 
   1  11  35      180.51      188.53     24.80 o 
   2  11  35       25.28       18.70      7.36 o 
   0   0  36      253.42      168.34     14.09 o 
   1   0  36       43.18       23.74      7.77 o 
   2   0  36       26.50       10.69      6.74 o 
   3   0  36       71.98       53.87     13.02 o 
   4   0  36       10.09       31.58      7.30 o 
   5   0  36       12.62       16.08      7.80 o 
   6   0  36       87.82       85.47     19.64 o 
   0   1  36      461.81      411.21     13.23 o 
   1   1  36      358.47      361.82     10.62 o 
   2   1  36      264.25      296.23     13.88 o 
   3   1  36       49.01       49.66      9.13 o 
   4   1  36       29.95       17.12      6.45 o 
   5   1  36        2.56       10.05      4.59 o 
   6   1  36       51.73       55.22     12.46 o 
   0   2  36       15.38       23.03      6.96 o 
   1   2  36      254.94      271.78      9.33 o 
   2   2  36       42.79       48.96      6.37 o 
   3   2  36       97.99      106.43     14.87 o 
   4   2  36       92.92      103.47     13.65 o 
   5   2  36      110.08       96.71     13.95 o 
   6   2  36      134.44      115.19     21.66 o 
   0   3  36       86.52       67.80      9.28 o 
   1   3  36        7.72        6.30      3.39 o 
   2   3  36        1.44        3.41      4.39 o 
   3   3  36      189.40      172.66     21.80 o 
   4   3  36      144.49      170.66     22.38 o 
   5   3  36      178.81      162.76     27.96 o 
   6   3  36      142.43      106.62     25.06 o 
   0   4  36        5.55        8.98      4.94 o 
   1   4  36      240.63      251.89     22.60 o 
   2   4  36      162.09      156.91     16.80 o 
   3   4  36      123.96      122.77     15.61 o 
   4   4  36       43.76       42.76     11.80 o 
   5   4  36      196.81      223.58     28.03 o 
   6   4  36       24.85       24.56      7.90 o 
   0   5  36        5.17       11.33      4.45 o 
   1   5  36      121.24      116.56     11.44 o 
   2   5  36        8.93        7.41      4.45 o 
   3   5  36       41.84       43.89     10.74 o 
   4   5  36        1.78        3.78      7.39 o 
   5   5  36       31.90       32.30      9.10 o 
   0   6  36        0.13        7.96      5.08 o 
   1   6  36      146.03      129.79     12.27 o 
   2   6  36      224.74      270.81     27.32 o 
   3   6  36       88.41       65.20     12.44 o 
   4   6  36       87.11       65.89     13.12 o 
   5   6  36       16.91       12.24      7.87 o 
   0   7  36       66.63       50.31     10.96 o 
   1   7  36       19.67       24.38      4.57 o 
   2   7  36       40.03       35.66      6.43 o 
   3   7  36       68.99       75.73     11.31 o 
   4   7  36       28.59       27.79     10.56 o 
   5   7  36       13.06       17.35      6.57 o 
   0   8  36      226.89      212.69     35.02 o 
   1   8  36        5.19       14.37      6.42 o 
   2   8  36       48.12       43.28      7.68 o 
   3   8  36       29.76       16.97      8.43 o 
   4   8  36       21.50       26.53      7.92 o 
   0   9  36      195.50      163.17     35.04 o 
   1   9  36      128.59      126.73     18.07 o 
   2   9  36      199.30      177.08     20.12 o 
   3   9  36        9.85       16.79      7.75 o 
   4   9  36        2.44        8.07      6.35 o 
   0  10  36      187.84      198.95     40.82 o 
   1  10  36        3.34        9.96      7.06 o 
   2  10  36      268.53      238.47     42.50 o 
   3  10  36       59.88       50.39     12.88 o 
   0  11  36      118.10      136.50     24.21 o 
   1  11  36      125.05      104.07     15.21 o 
   2  11  36       62.82       47.44     10.94 o 
   1   0  37       85.19       75.74     14.91 o 
   2   0  37        1.45        9.79      5.45 o 
   3   0  37      369.47      469.00     36.62 o 
   4   0  37       10.37        9.02      5.99 o 
   5   0  37        1.25       -0.92      7.19 o 
   6   0  37       14.72       13.61     11.35 o 
   0   1  37      145.08      100.36     17.41 o 
   1   1  37       76.79       65.46      9.88 o 
   2   1  37       57.90       51.03      8.07 o 
   3   1  37      285.01      288.91     22.62 o 
   4   1  37      335.84      409.83     22.27 o 
   5   1  37       30.99       31.38      7.56 o 
   6   1  37       27.62       24.11      6.64 o 
   0   2  37      210.58      188.22     20.89 o 
   1   2  37      442.21      436.78     12.89 o 
   2   2  37        9.23        9.74      4.15 o 
   3   2  37       61.34       60.77     10.89 o 
   4   2  37       42.36       43.22      8.00 o 
   5   2  37       86.82       92.69     12.37 o 
   6   2  37       65.22       59.76     13.03 o 
   0   3  37        2.02       12.05      5.19 o 
   1   3  37       28.10       23.61      4.92 o 
   2   3  37       53.11       52.11      8.72 o 
   3   3  37       27.28       20.43      7.01 o 
   4   3  37       14.47       15.43      5.94 o 
   5   3  37       26.38       26.84      6.79 o 
   6   3  37      155.61      123.47     22.98 o 
   0   4  37      139.67      139.60     18.38 o 
   1   4  37       67.08       57.62      6.72 o 
   2   4  37       77.43       70.34      8.28 o 
   3   4  37       71.33       63.27      9.40 o 
   4   4  37      109.16      109.22     18.26 o 
   5   4  37       35.02       30.77      7.45 o 
   0   5  37        8.12       12.98      4.98 o 
   1   5  37       39.78       39.96      5.87 o 
   2   5  37       22.66       29.77      5.49 o 
   3   5  37       28.82       20.25      7.31 o 
   4   5  37      107.65      108.70     18.21 o 
   5   5  37       17.44       32.97      9.27 o 
   0   6  37        1.15       12.64      5.02 o 
   1   6  37      101.61      106.82     12.56 o 
   2   6  37        0.53        8.86      4.89 o 
   3   6  37        3.68       13.40      6.43 o 
   4   6  37      107.17      112.53     19.57 o 
   5   6  37       46.90       41.66     13.08 o 
   0   7  37       84.12       89.06     14.78 o 
   1   7  37       54.18       46.75      7.48 o 
   2   7  37       58.20       38.76      6.97 o 
   3   7  37       37.46       47.13     10.85 o 
   4   7  37       27.95       37.74      8.29 o 
   5   7  37      203.24      152.38     30.38 o 
   0   8  37       15.03       35.76     12.73 o 
   1   8  37       57.60       58.00      8.10 o 
   2   8  37       28.39       32.56      9.69 o 
   3   8  37       13.28       18.28      7.98 o 
   4   8  37       63.68       49.74      9.35 o 
   0   9  37       12.82        9.75     14.42 o 
   1   9  37      236.87      162.66     20.81 o 
   2   9  37       62.35       47.40     11.52 o 
   3   9  37       16.98       27.55      8.99 o 
   0  10  37      269.39      298.56     26.27 o 
   1  10  37      217.74      201.20     28.74 o 
   2  10  37       47.52       56.86     10.25 o 
   3  10  37       30.21       29.97      8.22 o 
   0  11  37       46.82       47.26     20.48 o 
   1  11  37        3.25       15.35      5.71 o 
   0   0  38       65.08       24.81      9.94 o 
   1   0  38        1.16        4.98      5.28 o 
   2   0  38      143.25      120.17     25.89 o 
   3   0  38       17.60       24.16     11.06 o 
   4   0  38        5.09       12.87      7.76 o 
   5   0  38        0.63        6.36      8.13 o 
   6   0  38      113.47       82.10     18.44 o 
   0   1  38       56.39       52.85      8.55 o 
   1   1  38       28.72       28.82      6.66 o 
   2   1  38       45.26       24.64      9.10 o 
   3   1  38        8.16       10.25      8.00 o 
   4   1  38       47.00       31.75      6.90 o 
   5   1  38      147.11      154.13     29.63 o 
   6   1  38       80.88       78.02     12.24 o 
   0   2  38        1.38       11.03      5.41 o 
   1   2  38       24.99       26.51      5.09 o 
   2   2  38       79.57       85.89     13.80 o 
   3   2  38      154.84      149.35     19.95 o 
   4   2  38       12.93       18.52      8.82 o 
   5   2  38      113.42       94.23     14.90 o 
   6   2  38       18.59       27.13      7.46 o 
   0   3  38       25.27       37.24      8.80 o 
   1   3  38      156.82      178.21     18.80 o 
   2   3  38      173.18      149.93     25.46 o 
   3   3  38       57.30       55.45     11.82 o 
   4   3  38       39.84       37.42      8.82 o 
   5   3  38       18.99       20.74      8.28 o 
   0   4  38       37.43       18.34     12.12 o 
   1   4  38      201.50      237.72     15.17 o 
   2   4  38       32.93       43.53      7.38 o 
   3   4  38       71.82       48.71      9.43 o 
   4   4  38       24.24       19.29      9.49 o 
   5   4  38       12.36       10.90      7.51 o 
   0   5  38       14.22       16.93      7.76 o 
   1   5  38      234.18      249.68     18.07 o 
   2   5  38        5.27       13.43      4.43 o 
   3   5  38       79.42       92.80     14.29 o 
   4   5  38       55.15       58.34     11.16 o 
   5   5  38       42.46       46.30     12.73 o 
   0   6  38      265.56      283.69     17.68 o 
   1   6  38       26.87       37.92      5.95 o 
   2   6  38        1.12        9.93      5.19 o 
   3   6  38       25.45       27.21      8.72 o 
   4   6  38       17.86       13.78      7.38 o 
   5   6  38        1.37       10.88      7.88 o 
   0   7  38        2.09        6.54      8.24 o 
   1   7  38       13.50       16.96      3.89 o 
   2   7  38        8.49        7.35      4.51 o 
   3   7  38       22.12       18.48      7.57 o 
   4   7  38       13.21       19.44      5.70 o 
   0   8  38       11.05       21.47      8.42 o 
   1   8  38       30.48       35.54      5.56 o 
   2   8  38       14.49       26.34      7.60 o 
   3   8  38       36.85       43.53     13.58 o 
   4   8  38       19.11       27.00      8.37 o 
   0   9  38       28.32       25.98     13.47 o 
   1   9  38      194.49      170.56     18.89 o 
   2   9  38      117.53      140.83     14.31 o 
   3   9  38        7.85       20.21      7.18 o 
   0  10  38       36.35       38.93     13.77 o 
   1  10  38      123.16       98.80     13.61 o 
   2  10  38       10.34        8.75      7.45 o 
   0  11  38        0.76       23.02      8.64 o 
   1   0  39       37.75       53.31     11.22 o 
   2   0  39       35.62       37.92     10.37 o 
   3   0  39       62.71       36.27     11.72 o 
   4   0  39        8.38        8.70     11.06 o 
   5   0  39       93.97      101.83     18.85 o 
   6   0  39       13.68       23.37      9.45 o 
   0   1  39      289.14      296.45     14.82 o 
   1   1  39       16.07       12.80      3.43 o 
   2   1  39       17.53       15.31      4.78 o 
   3   1  39       14.69       20.02      5.97 o 
   4   1  39       60.95       65.38     17.23 o 
   5   1  39        8.66       13.17      6.58 o 
   0   2  39      331.61      395.64     16.96 o 
   1   2  39      124.73      106.94     12.42 o 
   2   2  39       60.84       66.10      9.79 o 
   3   2  39       38.86       26.37      6.16 o 
   4   2  39       18.20       11.50      6.04 o 
   5   2  39       50.04       32.77      8.64 o 
   0   3  39       17.12       31.45      6.44 o 
   1   3  39       97.27       82.11      8.72 o 
   2   3  39       15.94       14.71      6.03 o 
   3   3  39       48.33       31.83     11.82 o 
   4   3  39      173.25      150.90     19.45 o 
   5   3  39        9.27       10.67      6.65 o 
   0   4  39        7.74       10.63      4.44 o 
   1   4  39       12.40       16.56      4.52 o 
   2   4  39       50.90       44.74      7.70 o 
   3   4  39       76.01       73.39     12.29 o 
   4   4  39       18.65       31.72      8.58 o 
   5   4  39       15.77       26.38      6.97 o 
   0   5  39        3.14       11.16      6.05 o 
   1   5  39       28.62       36.67      5.96 o 
   2   5  39       50.39       44.38      9.18 o 
   3   5  39       66.19       62.22     11.35 o 
   4   5  39       22.61       27.28      8.71 o 
   5   5  39       89.23      108.05     19.89 o 
   0   6  39        0.11        6.12      5.60 o 
   1   6  39       42.56       53.63      6.99 o 
   2   6  39       95.79       66.97     14.45 o 
   3   6  39      227.22      185.73     33.38 o 
   4   6  39       52.00       53.69     10.86 o 
   0   7  39        4.83       14.91      6.18 o 
   1   7  39       64.82       60.50      8.35 o 
   2   7  39      178.84      168.97     26.75 o 
   3   7  39       21.23       27.63      8.84 o 
   4   7  39      111.54       97.22     20.21 o 
   0   8  39        0.83       15.01      8.93 o 
   1   8  39       83.70       81.86      9.22 o 
   2   8  39       65.27       59.35     14.00 o 
   3   8  39       32.86       41.48     11.99 o 
   0   9  39       42.21       42.02     12.89 o 
   1   9  39        9.70       13.38      4.60 o 
   2   9  39        0.16        5.19      6.10 o 
   3   9  39       50.98       30.77     10.06 o 
   0  10  39       19.80       21.41     11.17 o 
   1  10  39       28.31       25.69      6.46 o 
   2  10  39       22.70       32.95     10.08 o 
   0   0  40      176.45      172.24     48.09 o 
   1   0  40       75.73       92.96     24.04 o 
   2   0  40       80.16       44.60     15.26 o 
   3   0  40        6.84       15.23      9.13 o 
   4   0  40       59.00       64.42     17.63 o 
   5   0  40       14.54       17.60     10.49 o 
   0   1  40       28.11       35.00      9.42 o 
   1   1  40       79.53       52.08      9.77 o 
   2   1  40      191.76      185.76     30.84 o 
   3   1  40        6.15       10.06      5.15 o 
   4   1  40        3.55        7.53      5.95 o 
   5   1  40       28.94       28.72      8.21 o 
   0   2  40        1.21        3.50      4.11 o 
   1   2  40       87.57       74.17     11.95 o 
   2   2  40       29.41       28.55      7.42 o 
   3   2  40        5.73       22.71      7.31 o 
   4   2  40        0.48        9.65      4.42 o 
   5   2  40        2.07       11.35      6.34 o 
   0   3  40       19.60       22.22      5.08 o 
   1   3  40        0.24        4.80      4.18 o 
   2   3  40       26.92       29.71      8.53 o 
   3   3  40       58.55       55.49     10.56 o 
   4   3  40      105.42       95.04     18.05 o 
   5   3  40       75.94       86.95     13.26 o 
   0   4  40      114.37      118.55     16.52 o 
   1   4  40      102.40      106.94     12.17 o 
   2   4  40       24.23       33.08      8.55 o 
   3   4  40       71.05       66.62     13.49 o 
   4   4  40       29.31       25.40      9.29 o 
   5   4  40       14.51       18.44      9.17 o 
   0   5  40       38.00       54.01      8.15 o 
   1   5  40       66.54       73.15     11.53 o 
   2   5  40       59.91       53.29     11.56 o 
   3   5  40       30.09       32.47      7.77 o 
   4   5  40        6.35       28.63     10.34 o 
   5   5  40        0.27        4.58      8.00 o 
   0   6  40      217.67      246.94     37.33 o 
   1   6  40        6.44       17.89      4.52 o 
   2   6  40        6.68       14.67      6.10 o 
   3   6  40        7.21        6.71      6.64 o 
   4   6  40       24.71       33.98      7.94 o 
   0   7  40        9.01       16.30      4.82 o 
   1   7  40        0.36        9.52      4.66 o 
   2   7  40       74.21       72.40     11.26 o 
   3   7  40       14.64       24.30     11.77 o 
   4   7  40       42.31       31.39      9.47 o 
   0   8  40       13.77       18.55      5.59 o 
   1   8  40       10.84       12.05      3.81 o 
   2   8  40       19.69       24.51      6.60 o 
   3   8  40        7.60        9.18      7.63 o 
   0   9  40       46.21       35.80     13.40 o 
   1   9  40      124.44      110.00     14.50 o 
   2   9  40       19.11       23.71      6.69 o 
   0  10  40      116.77      113.15     27.46 o 
   1  10  40       10.63       15.21      5.87 o 
   1   0  41       65.53       59.69     13.28 o 
   2   0  41       30.77       11.57      9.28 o 
   3   0  41       17.71       17.69      9.50 o 
   4   0  41       19.90       15.22     13.76 o 
   5   0  41       15.62       13.59     10.18 o 
   0   1  41        2.57        8.10      5.99 o 
   1   1  41       15.41       16.47      4.08 o 
   2   1  41       52.08       51.99     11.36 o 
   3   1  41      108.07       76.64     12.65 o 
   4   1  41       21.04       21.35      6.91 o 
   5   1  41        8.25       15.44      6.78 o 
   0   2  41      211.05      279.16     17.66 o 
   1   2  41       10.24       15.21      4.59 o 
   2   2  41       40.15       32.15      9.54 o 
   3   2  41       24.70       34.90     10.46 o 
   4   2  41        4.80       -1.40      7.52 o 
   5   2  41       32.58       26.57      8.40 o 
   0   3  41        3.44        9.26      4.00 o 
   1   3  41       84.98       91.13      9.94 o 
   2   3  41        6.49       11.43      6.57 o 
   3   3  41       12.21       12.92      7.03 o 
   4   3  41      101.20       77.57     21.00 o 
   5   3  41        1.97       -2.70      9.92 o 
   0   4  41       87.00      117.92     15.16 o 
   1   4  41       11.70       13.35      3.75 o 
   2   4  41       84.66       57.66     11.97 o 
   3   4  41       23.48       21.39      7.12 o 
   4   4  41       33.23       19.48      7.19 o 
   5   4  41       15.45       12.03      8.66 o 
   0   5  41        9.85       24.28      5.19 o 
   1   5  41       37.15       33.08      5.89 o 
   2   5  41       41.50       32.52      8.54 o 
   3   5  41        7.02       12.88      7.05 o 
   4   5  41       52.90       47.03     10.17 o 
   0   6  41        0.02       13.88      5.41 o 
   1   6  41       26.93       28.45      6.68 o 
   2   6  41        5.08       17.47      7.24 o 
   3   6  41       24.53       23.93      7.77 o 
   4   6  41       56.06       44.17     12.13 o 
   0   7  41        1.28       13.89      6.79 o 
   1   7  41       10.87       21.32      5.04 o 
   2   7  41       11.74       25.25      6.37 o 
   3   7  41       67.87       46.64     15.08 o 
   0   8  41       23.82       23.45      8.62 o 
   1   8  41        0.61        9.67      5.73 o 
   2   8  41       83.73       59.78     12.36 o 
   3   8  41       82.32       99.04     17.02 o 
   0   9  41        0.13       11.25      9.49 o 
   1   9  41       41.96       49.99     10.00 o 
   2   9  41       46.85       44.57     10.40 o 
   0   0  42      335.58      390.72     18.87 o 
   1   0  42       21.58       23.87     10.11 o 
   2   0  42        3.04        5.61      7.89 o 
   3   0  42        6.64        8.76      6.76 o 
   4   0  42        0.07       16.12      5.61 o 
   5   0  42       35.18       46.21     20.21 o 
   0   1  42       59.56       50.63     11.50 o 
   1   1  42       26.39       19.35      5.74 o 
   2   1  42       74.78       69.27     14.25 o 
   3   1  42      148.91      131.86     30.18 o 
   4   1  42       34.84       36.13      8.71 o 
   5   1  42       71.83       76.58     20.41 o 
   0   2  42        0.50       14.30      8.12 o 
   1   2  42       25.95       35.53      7.21 o 
   2   2  42       44.01       21.60      8.81 o 
   3   2  42      149.20      134.74     29.32 o 
   4   2  42       75.28       92.33     14.55 o 
   5   2  42      233.52      350.14     60.67 o 
   0   3  42      163.05      139.81     22.51 o 
   1   3  42        3.44       11.13      4.79 o 
   2   3  42       68.92       54.30     13.24 o 
   3   3  42       62.94       48.41     13.72 o 
   4   3  42       17.82       19.82      8.27 o 
   5   3  42       10.50       23.98     13.21 o 
   0   4  42        7.15       15.50      6.65 o 
   1   4  42      102.83      101.30     10.11 o 
   2   4  42       28.92       21.83      8.59 o 
   3   4  42      117.71      115.22     16.10 o 
   4   4  42       26.78       33.99     11.73 o 
   0   5  42       35.37       45.51      9.20 o 
   1   5  42       83.39       94.02     12.13 o 
   2   5  42       63.44       61.21     10.02 o 
   3   5  42       40.49       52.04     10.87 o 
   4   5  42       32.51       54.27      9.09 o 
   0   6  42       10.89       22.11      9.19 o 
   1   6  42      293.53      340.31     21.93 o 
   2   6  42       22.74       30.01      6.66 o 
   3   6  42      112.21       95.81     16.20 o 
   4   6  42       23.02       29.58     10.06 o 
   0   7  42       29.58       20.98     10.05 o 
   1   7  42       38.05       50.85      7.18 o 
   2   7  42       18.40       20.04      6.80 o 
   3   7  42      131.50      123.56     26.25 o 
   0   8  42        0.27       13.77      8.71 o 
   1   8  42       25.63       20.13      6.08 o 
   2   8  42       17.36       17.22      7.48 o 
   0   9  42        0.03       24.43      7.07 o 
   1   9  42        4.28       17.43      5.32 o 
   1   0  43       60.06       49.76     12.21 o 
   2   0  43        8.84       13.25      9.67 o 
   3   0  43       11.81       22.43      7.78 o 
   4   0  43       61.69       49.58     12.88 o 
   5   0  43      149.64      115.08     43.94 o 
   0   1  43       27.99       34.83      8.00 o 
   1   1  43       13.16       12.95      4.48 o 
   2   1  43       18.92       13.66      5.00 o 
   3   1  43       36.32       31.40      6.88 o 
   4   1  43       80.34       88.76     15.78 o 
   5   1  43      149.23      126.39     29.85 o 
   0   2  43        1.19        5.59      6.86 o 
   1   2  43        6.37        3.04      4.32 o 
   2   2  43      103.10       98.90     24.48 o 
   3   2  43       61.88       49.53     12.69 o 
   4   2  43       16.11       18.42      7.92 o 
   0   3  43       32.71       44.21     12.89 o 
   1   3  43        0.77        5.34      4.39 o 
   2   3  43       80.71       69.65     19.24 o 
   3   3  43      176.68      135.82     34.99 o 
   4   3  43        4.30       15.73      9.42 o 
   0   4  43       17.05       17.78      7.55 o 
   1   4  43       64.46       67.87      9.72 o 
   2   4  43        5.80        5.27      7.94 o 
   3   4  43       21.66       19.23      6.61 o 
   4   4  43       39.23       40.22     15.11 o 
   0   5  43       33.15       36.06     10.45 o 
   1   5  43      126.99      137.54     17.64 o 
   2   5  43      178.64      204.15     22.14 o 
   3   5  43        1.79       12.01      8.87 o 
   4   5  43       41.84       39.51     13.22 o 
   0   6  43      275.00      351.73     19.89 o 
   1   6  43       57.99       52.63      9.43 o 
   2   6  43      228.20      287.16     21.96 o 
   3   6  43       56.32       64.69     12.70 o 
   0   7  43        3.08       13.13      7.82 o 
   1   7  43       67.58       69.81      9.85 o 
   2   7  43      227.60      139.72     26.47 o 
   3   7  43      129.02      102.51     25.24 o 
   0   8  43       16.04       18.00      8.96 o 
   1   8  43       65.21       69.72     10.43 o 
   2   8  43      148.34      134.84     26.86 o 
   0   9  43       57.82       46.77     14.86 o 
   0   0  44      100.66       72.96     25.40 o 
   1   0  44       83.76       62.62     17.19 o 
   2   0  44        0.52        1.49     11.51 o 
   3   0  44        0.46       13.82      8.97 o 
   4   0  44       10.70       28.09     13.74 o 
   0   1  44        2.54       12.23      6.23 o 
   1   1  44       76.56       69.57     14.98 o 
   2   1  44       42.68       36.37     11.76 o 
   3   1  44       39.49       43.23      9.37 o 
   4   1  44       73.71      107.85     16.72 o 
   0   2  44        2.99        9.40      6.64 o 
   1   2  44       94.40       82.81     15.47 o 
   2   2  44       19.33       23.38      8.77 o 
   3   2  44       15.87       23.85      6.04 o 
   4   2  44      133.61      130.84     27.92 o 
   0   3  44       79.80       73.36     19.06 o 
   1   3  44       34.20       19.47      8.01 o 
   2   3  44       67.64       78.58     18.35 o 
   3   3  44       19.17       23.38      9.85 o 
   4   3  44      111.41       87.35     18.97 o 
   0   4  44        4.99       19.44      9.88 o 
   1   4  44      336.19      439.02     13.73 o 
   2   4  44      174.85      154.49     27.78 o 
   3   4  44      111.61       93.66     20.82 o 
   4   4  44       71.77       67.57     18.57 o 
   0   5  44      203.78      301.80     25.27 o 
   1   5  44       78.90       57.62     14.05 o 
   2   5  44      341.95      390.81     26.47 o 
   3   5  44       11.24       18.05      9.11 o 
   0   6  44       68.19       69.45     24.88 o 
   1   6  44      186.35      256.78     17.71 o 
   2   6  44       61.67       43.42      9.88 o 
   3   6  44       13.39       23.19      7.96 o 
   0   7  44       10.71       13.24      6.76 o 
   1   7  44      298.13      356.05     52.47 o 
   2   7  44      118.34       92.03     19.30 o 
   0   8  44      153.92      127.91     36.32 o 
   1   8  44        5.64       18.35      5.33 o 
   1   0  45      224.59      189.37     48.16 o 
   2   0  45       55.83       49.07     25.36 o 
   3   0  45        0.33        7.56      8.85 o 
   4   0  45      146.53      123.67     29.22 o 
   0   1  45       18.98       20.06      7.45 o 
   1   1  45        4.01       11.20      5.66 o 
   2   1  45       55.47       39.48     12.91 o 
   3   1  45       25.52       10.99      6.85 o 
   4   1  45      218.36      330.21     58.77 o 
   0   2  45       54.62       51.92     20.72 o 
   1   2  45       13.47       15.94      6.23 o 
   2   2  45       16.13       13.33      7.48 o 
   3   2  45        0.23        8.23      7.13 o 
   4   2  45      159.34      157.01     39.89 o 
   0   3  45       43.56       37.76     13.99 o 
   1   3  45      141.34      118.65     21.92 o 
   2   3  45       70.35       78.58     15.07 o 
   3   3  45      130.47      109.29     24.01 o 
   4   3  45       23.90       10.06      7.47 o 
   0   4  45        2.49        8.47      9.34 o 
   1   4  45      149.27      140.13     26.79 o 
   2   4  45      187.66      208.83     33.52 o 
   3   4  45       53.90       48.27     14.31 o 
   0   5  45       31.55       45.65     13.33 o 
   1   5  45        9.39       13.60      5.41 o 
   2   5  45      111.09       99.31     19.85 o 
   3   5  45        9.79       18.11      8.10 o 
   0   6  45      118.11      146.17     34.80 o 
   1   6  45      231.81      166.63     24.20 o 
   2   6  45      102.25      111.60     23.27 o 
   0   7  45       30.50       16.81      5.69 o 
   1   7  45       27.28       21.99      6.13 o 
   2   7  45       35.81       24.27     10.49 o 
   0   0  46      242.25      260.41     67.65 o 
   1   0  46       40.02       34.69     11.57 o 
   2   0  46       62.14       48.38     25.33 o 
   3   0  46        2.85       10.31     15.45 o 
   4   0  46       22.28       37.22     20.27 o 
   0   1  46        0.84        3.01      8.14 o 
   1   1  46        8.55       16.70      6.09 o 
   2   1  46       49.03       52.45     14.38 o 
   3   1  46       63.77       47.24     19.09 o 
   4   1  46       38.23       52.04     11.56 o 
   0   2  46       78.94       50.34     23.12 o 
   1   2  46       62.45       45.82     11.50 o 
   2   2  46      107.88      101.61     23.85 o 
   3   2  46       17.16       17.42     10.57 o 
   0   3  46       33.79       37.74     15.42 o 
   1   3  46      187.75      258.05     19.95 o 
   2   3  46       11.28        7.08      6.97 o 
   3   3  46      110.92       71.68     17.05 o 
   0   4  46       95.89       86.22     22.23 o 
   1   4  46      110.45      101.84     21.17 o 
   2   4  46       26.89       30.09      9.36 o 
   3   4  46      129.27      150.13     25.17 o 
   0   5  46      981.15     1275.20     38.60 o 
   1   5  46       15.07       22.47      6.25 o 
   2   5  46      307.16      330.19     61.86 o 
   3   5  46      135.72      144.51     26.02 o 
   0   6  46      225.83      120.37     53.44 o 
   1   6  46        1.62        7.55      7.63 o 
   2   6  46       13.43       24.61      8.08 o 
   0   7  46      184.32      149.39     32.53 o 
   1   7  46       67.03       56.69      8.55 o 
   1   0  47      144.39      106.09     46.05 o 
   2   0  47       32.51       32.38     15.24 o 
   3   0  47       26.98       38.13     17.12 o 
   0   1  47       71.72       73.70     22.85 o 
   1   1  47      129.48       76.17     22.56 o 
   2   1  47       11.45       11.87     10.85 o 
   3   1  47       33.91       39.40     14.45 o 
   0   2  47        5.41       19.47      9.99 o 
   1   2  47        1.26       16.83      6.21 o 
   2   2  47      105.44      112.65     23.75 o 
   3   2  47       80.55       82.62     22.57 o 
   0   3  47       87.29       77.91     31.20 o 
   1   3  47       11.50       24.08      7.32 o 
   2   3  47       11.51        3.62      6.28 o 
   3   3  47       52.37       31.94     10.61 o 
   0   4  47        0.24       15.98      8.93 o 
   1   4  47      261.19      349.37     60.26 o 
   2   4  47       91.15      106.67     17.43 o 
   3   4  47      103.04       86.60     24.75 o 
   0   5  47        6.90       20.86     10.53 o 
   1   5  47       62.48       38.26     11.40 o 
   2   5  47      212.51      213.34     39.71 o 
   0   6  47       45.55       22.98     11.67 o 
   1   6  47      195.53      160.96     37.56 o 
   0   0  48       47.56       25.63     25.87 o 
   1   0  48       29.91       32.15     17.66 o 
   2   0  48       48.80       62.68     16.59 o 
   3   0  48       16.89       35.41     19.01 o 
   0   1  48        0.18        8.54      8.49 o 
   1   1  48       11.47        8.27      6.34 o 
   2   1  48       19.44       20.72      7.79 o 
   3   1  48       12.31        8.31      9.70 o 
   0   2  48       22.35       22.39     14.29 o 
   1   2  48       32.16       22.90      8.32 o 
   2   2  48       35.77       27.54     11.61 o 
   3   2  48       55.90       27.77     12.07 o 
   0   3  48       23.25       20.27      8.36 o 
   1   3  48       30.86       28.70     12.18 o 
   2   3  48       49.93       35.83     11.10 o 
   0   4  48       46.88       57.38     18.52 o 
   1   4  48       96.15       52.88     17.36 o 
   2   4  48       23.21       22.61     10.04 o 
   0   5  48       41.65       36.89      9.62 o 
   1   5  48       15.94       26.87      8.69 o 
   1   0  49       51.40       34.41     15.81 o 
   2   0  49       63.37       49.40     30.19 o 
   0   1  49       32.92       28.92     18.07 o 
   1   1  49       63.37       53.21     20.58 o 
   2   1  49        3.16       18.33     10.89 o 
   0   2  49       23.43       19.63      8.92 o 
   1   2  49        5.37       19.06     10.15 o 
   2   2  49       50.62       47.18     16.50 o 
   0   3  49       93.75       87.28     24.36 o 
   1   3  49      204.74      212.53     69.06 o 
   2   3  49        5.45        5.85      5.34 o 
   0   4  49       49.60       40.74     14.36 o 
   1   4  49       15.68       32.65     13.40 o 
   0   5  49       32.58       15.70      7.78 o 
   0   0  50       52.44       16.38     32.40 o 
   1   0  50       91.78       84.11     34.47 o 
   2   0  50        5.79       18.09     18.15 o 
   0   1  50       53.72       71.59     21.41 o 
   1   1  50       72.63       49.92     17.85 o 
   2   1  50       15.84       29.24      9.53 o 
   0   2  50      113.93       97.80     27.19 o 
   1   2  50       42.27       36.55     12.79 o 
   0   3  50      166.40      123.74     50.33 o 
   1   3  50       58.73       62.19     21.42 o 
   1   0  51       31.80       21.63     26.90 o 
   0   1  51      305.28      550.32     25.15 o 
   1   1  51       99.10       84.78     27.70 o 
   0   2  51      139.61      112.25     47.56 o 
                                                 
